# Supplementary material for: Diphyllobothrium sprakeri n. sp. (Cestoda: Diphyllobothriidae): a hidden broad tapeworm from sea lions off North and South America
Source: Parasit Vectors. 2021 Apr 22;14:219. doi: 10.1186/s13071-021-04661-1 (PMC8063393; doi:10.1186/s13071-021-04661-1)
Supplement: Supplementary file 2 — Additional file 2: lsrDNA_alignment. Trimmed lsrDNA alignment (34 taxa; 1574 bp). [file 13071_2021_4661_MOESM2_ESM.nex]

#NEXUS
begin taxa;
	dimensions ntax=34;
	taxlabels
	_D_sparkeri_ARG27[&Created=Thu Feb 11 16:44:18 CET 2021]
	_D_sparkeri_ZC1[&Created=Thu Feb 11 16:44:18 CET 2021]
	_D_sparkeri_ZC2[&Created=Thu Feb 11 16:44:18 CET 2021]
	_D_sparkeri_ZC3[&Created=Thu Feb 11 16:44:18 CET 2021]
	KY945917_Diphyllobothrium_sp1[&Created=Thu Feb 11 16:44:18 CET 2021]
	KY552829_Diphyllobothrium_sp1[&Created=Thu Feb 11 16:44:18 CET 2021]
	KY552830_Diphyllobothrium_sp[&Created=Thu Feb 11 16:44:18 CET 2021]
	KY552822_D_cordatum[&Created=Thu Feb 11 16:44:18 CET 2021]
	KY552823_D_lanceolatum[&Created=Thu Feb 11 16:44:18 CET 2021]
	KX227386_D_tetrapterus[&Created=Thu Feb 11 16:44:18 CET 2021]
	KY552826_D_tetrapterus[&Created=Thu Feb 11 16:44:18 CET 2021]
	KY552821_D_schistochilos[&Created=Thu Feb 11 16:44:18 CET 2021]
	KY552811_D_scoticum[&Created=Thu Feb 11 16:44:18 CET 2021]
	KY552831_D_cf_cameroni[&Created=Thu Feb 11 16:44:18 CET 2021]
	KY552827_P_phocarum[&Created=Thu Feb 11 16:44:18 CET 2021]
	KY552824_D_balaenopterae[&Created=Thu Feb 11 16:44:18 CET 2021]
	KY552828_P_phocarum[&Created=Thu Feb 11 16:44:18 CET 2021]
	AF286943_D_stemmacephalum[&Created=Thu Feb 11 16:44:18 CET 2021]
	KY552815_D_ditremum[&Created=Thu Feb 11 16:44:18 CET 2021]
	KY552817_D_latus[&Created=Thu Feb 11 16:44:18 CET 2021]
	KY552825_D_stemmacephalum[&Created=Thu Feb 11 16:44:18 CET 2021]
	KY552816_D_latus[&Created=Thu Feb 11 16:44:18 CET 2021]
	KY552812_D_dendriticus[&Created=Thu Feb 11 16:44:18 CET 2021]
	KY552814_D_dendriticus[&Created=Thu Feb 11 16:44:18 CET 2021]
	KY552813_D_ditremum[&Created=Thu Feb 11 16:44:18 CET 2021]
	DQ925325_L_alternans[&Created=Thu Feb 11 16:44:18 CET 2021]
	KY552819_L_cf_intestinalis[&Created=Thu Feb 11 16:44:18 CET 2021]
	KY552820_L_pavlovskii[&Created=Thu Feb 11 16:44:18 CET 2021]
	DQ925327_A_pacificus[&Created=Thu Feb 11 16:44:18 CET 2021]
	KY552808_A_pacificus[&Created=Thu Feb 11 16:44:18 CET 2021]
	KY552809_A_pacificus[&Created=Thu Feb 11 16:44:18 CET 2021]
	KY552810_A_pacificus[&Created=Thu Feb 11 16:44:18 CET 2021]
	KY552835_S_mansoni[&Created=Thu Feb 11 16:44:18 CET 2021]
	KY552836_S_mansoni[&Created=Thu Feb 11 16:44:18 CET 2021]
;
end;

begin characters;
	dimensions nchar=1574;
	format datatype=dna missing=? gap=-;
	matrix
	_D_sparkeri_ARG27	--------------------------CAGGATTCCCCTAGTAACGGCGAGTGAAGAGGGAATAGCCCAGCACCGAAGCCTGCGGTAGTTTTACTGCTAGGCAATGTGGTGTTTGGGTCGACTCGCGGGATTGCCACTCCACTCGAAGTCCAGCACTGAGTATGGTTCCCTGGATTTGGCCCAGAGAGGGTGAAAGGCCCGTGCGAGTGGAGGTTCAGACATGTGAGGCAATTCACCAGGTCGACCTTCGAGTCGGGTTGTTTGGGAATGCAGCCCAAAGTGGGTGGTAAACTCCATCCAAGGCTAAATACAAGCACGAGTCCGATAGCGAACAAGTACCGTGAGGGAAAGTTGAAAAGTACTTTGAAGAGAGAGTAAACAGTACGTGAAACCGCATAGAGGTAAACGGGTGGCGTCAAGCTGCAAGCCTAGAGGATTCAGTTGGTCGGTGTGTATGCGCGCCTGGCGCGTCCGTTGGACGAGCAGTCCACTGCGAAAAGGTGGGCCTTGCCTTCTTTCGGGAGGGTGAGGATCGGTGTCCCGGG-AGGTTGCCGGAGCCGGCTGTTTTGTCTG--------ATTT-GGATGGATCGGCCAATGCACTTCCTCTATTTGGTGAGCACCACGACTGGTGGAACTGCCAGTCTGCCGTAGTCAAGTCGGGTTTGGTCGTTGGCTCTTC------------------GGAGTCGTCGGCTGGGCTTCGATCATCACAGGCGAAGTCAGTGAGCGGCGCGTGTAGGTCTCGGCTTGCACACGTGTTATCGAACACTGCTCGTCAACGGGTCTGTCTG-TCTGTCGGTTG-ATGCAGTCTCCGGCGGATGTCCTGGTGGGCTACGGTGGTATGAATAACTGTGCAGGGCACCAGGGTTGTCGGTCTCTAG-TTTCCGACTCGTGCGCACACTGCGTGTGGGC--GTGGGG-TGTCACTGTAGGCTGCCAATTGCTGGGTCTGATCGTCGTGTTGCCTGCGCAAAGTGGGTCCGGCGGTGGTCTAGTGTTGGATGGTCTTGCA------TGTGGCAGCTTCCTGTGCGAGTCGGCGTGGACCAAACAGTCTGTGGTGTTGTGGTAGACGAGCTACCCGACCCGTCTTGAAACACGGACCAAGGAGTTTATCATGCACGCGAGTCAATGGGTCCATCGAAACCCAAAGGCGCAGTGAAAGTGAAGTCTCGACTTGTTCTCGAGATGTGGTGAGATGCCACTGTTTCTCGCACC-CGCCT---------------------------------------AGCACTAGGCATAAGAGCAGTGGTCGCATCACCGGCCCGTCCCATGATGTGGTCGTTGGAAAGGCGTGGAT-------T--CGTCTGCGTTGGAGCCGGCGCGTCATCGGGGCGGAGCAGGAGCGTGCACGATAAGACCCGAAAGATGGTGAACTATGCTTGCGTAGGTTGAAGCCAGAGGAAACTCTGGTGGAGGACCGCAGCGATTCTGACGTGCAAATCGATCGTCAAACGTGAGTATAGGGGCGAAAGACTAATCGAACCATCTAGTAGCTGGTTCCCTC
	_D_sparkeri_ZC1	CACTAAGCGGAGGAAAAGAAACTAACCAGGATTCCCCTAGTAACGGCGAGTGAAGAGGGAATAGCCCAGCACCGAAGCCTGCGGTAGTTTTACTGCTAGGCAATGTGGTGTTTGGGTCGACTCGCGGGATTGCCACTCCACTCGAAGTCCAGCACTGAGTATGGTTCCCTGGATTTGGCCCAGAGAGGGTGAAAGGCCCGTGCGAGTGGAGGTTCAGACATGTGAGGCAATTCACCAGGTCGACCTTCGAGTCGGGTTGTTTGGGAATGCAGCCCAAAGTGGGTGGTAAACTCCATCCAAGGCTAAATACAAGCACGAGTCCGATAGCGAACAAGTACCGTGAGGGAAAGTTGAAAAGTACTTTGAAGAGAGAGTAAACAGTACGTGAAACCGCATAGAGGTAAACGGGTGGCGTCAAGCTGCAAGCCTAGAGGATTCAGTTGGTCGGTGTGTATGCGCGCCTGGCGCGTCCGTTGGACGAGCAGTCCACTGCGAAAAGGTGGGCCTTGCCTTCTTTCGGGAGGGTGAGGATCGGTGTCCCGGG-AGGTTGCCGGAGCCGGCTGTTTTGTCTG--------ATTT-GGATGGATCGGCCAATGCACTTCCTCTATTTGGTGAGCACCACGACTGGTGGAACTGCCAGTCTGCCGTAGTCAAGTCGGGTTTGGTCGTTGGCTCTTC------------------GGAGTCGTCGGCTGGGCTTCGATCATCACAGGCGAAGTCAGTGAGCGGCGCGTGTAGGTCTCGGCTTGCACACGTGTTATCGAACACTGCTCGTCAACGGGTCTGTCTG-TCGGTTG-----ATGCAGTCTCCGGCGGATGTCCTGGTGGGCTAYGGTGGTATGAATAACTGTGCAGGGCACCAGGGTTGTCGGTCTCTAG-TTTCCGACTCGTGCGCACACTGCGTGTGGGC--GTGGGG-TGTCACTGTAGGCTGCCAATTGCTGGGTCTGATCGTCGTGTTGCCTGCGCAAAGTGGGTCCGGCGGTGGTCTAGTGTTGGATGGTCTTGCA------TGTGGCAGCTTCCTGTGCGAGTCGGCGTGGACCAAACAGTCTGTGGTGTTGTGGTAGACGAGCTACCCGACCCGTCTTGAAACACGGACCAAGGAGTTTATCATGCACGCGAGTCAATGGGTCCATCGAAACCCAAAGGCGCAGTGAAAGTGAAGTCTCGACTTGTTCTCGAGATGTGGTGAGATGCCACTGTTTCTCGCACC-CGCCT---------------------------------------AGCACTAGGCATAAGAGCAGTGGTCGCATCACCGGCCCGTCCCATGATGTGGTCGTTGGAAAGGCGTGGAT-------T--CGTCTGCGTTGGAGCCGGCGCGTCATCGGGGCGGAGCAGGAGCGTGCACGATAAGACCCGAAAGATGGTGAACTATGCTTGCGTAGGTTGAAGCCAGAGGAAACTCTGGTGGAGGACCGCAGCGATTCTGACGTGCAAATCGATCGTCAAACGTGAGTATAGGGGCGAAAGACTAATCGAACCATCTAGTAGCTGGTTCCCTC
	_D_sparkeri_ZC2	CACTAAGCGGAGGAAAAGAAACTAACCAGGATTCCCCTAGTAACGGCGAGTGAAGAGGGAATAGCCCAGCACCGAAGCCTGCGGTAGTTTTACTGCTAGGCAATGTGGTGTTTGGGTCGACTCGCGGGATTGCCACTCCACTCGAAGTCCAGCACTGAGTATGGTTCCCTGGATTTGGCCCAGAGAGGGTGAAAGGCCCGTGCGAGTGGAGGTTCAGACATGTGAGGCAATTCACCAGGTCGACCTTCGAGTCGGGTTGTTTGGGAATGCAGCCCAAAGTGGGTGGTAAACTCCATCCAAGGCTAAATACAAGCACGAGTCCGATAGCGAACAAGTACCGTGAGGGAAAGTTGAAAAGTACTTTGAAGAGAGAGTAAACAGTACGTGAAACCGCATAGAGGTAAACGGGTGGCGTCAAGCTGCAAGCCTAGAGGATTCAGTTGGTCGGTGTGTATGCGCGCCTGGCGCGTCCGTTGGACGAGCAGTCCACTGCGAAAAGGTGGGCCTTGCCTTCTTTCGGGAGGGTGAGGATCGGTGTCCCGGG-AGGTTGCCGGAGCCGGCTGTTTTGTCTG--------ATTT-GGATGGATCGGCCAATGCACTTCCTCTATTTGGTGAGCACCACGACTGGTGGAACTGCCAGTCTGCCGTAGTCAAGTCGGGTTTGGTCGTTGGCTCTTC------------------GGAGTCGTCGGCTGGGCTTCGATCATCACAGGCGAAGTCAGTGAGCGGCGCGTGTAGGTCTCGGCTTGCACACGTGTTATCGAACACTGCTCGTCAACGGGTCTGTCTG-TCGGTTG-----ATGCAGTCTCCGGCGGATGTCCTGGTGGGCTAYGGTGGTATGAATAACTGTGCAGGGCACCAGGGTTGTCGGTCTCTAG-TTTCCGACTCGTGCGCACACTGCGTGTGGGC--GTGGGG-TGTCACTGTAGGCTGCCAATTGCTGGGTCTGATCGTCGTGTTGCCTGCGCAAAGTGGGTCCGGCGGTGGTCTAGTGTTGGATGGTCTTGCA------TGTGGCAGCTTCCTGTGCGAGTCGGCGTGGACCAAACAGTCTGTGGTGTTGTGGTAGACGAGCTACCCGACCCGTCTTGAAACACGGACCAAGGAGTTTATCATGCACGCGAGTCAATGGGTCCATCGAAACCCAAAGGCGCAGTGAAAGTGAAGTCTCGACTTGTTCTCGAGATGTGGTGAGATGCCACTGTTTCTCGCACC-CGCCT---------------------------------------AGCACTAGGCATAAGAGCAGTGGTCGCATCACCGGCCCGTCCCATGATGTGGTCGTTGGAAAGGCGTGGAT-------T--CGTCTGCGTTGGAGCCGGCGCGTCATCGGGGCGGAGCAGGAGCGTGCACGATAAGACCCGAAAGATGGTGAACTATGCTTGCGTAGGTTGAAGCCAGAGGAAACTCTGGTGGAGGACCGCAGCGATTCTGACGTGCAAATCGATCGTCAAACGTGAGTATAGGGGCGAAAGACTAATCGAACCATCTAGTAGCTGGTTCCCTC
	_D_sparkeri_ZC3	-------------------------------TTCCCCTAGTAACGGCGAGTGAAGAGGGAATAGCCCAGCACCGAAGCCTGCGGTAGTTTTACTGCTAGGCAATGTGGTGTTTGGGTCGACTCGCGGGATTGCCACTCCACTCGAAGTCCAGCACTGAGTATGGTTCCCTGGATTTGGCCCAGAGAGGGTGAAAGGCCCGTGCGAGTGGAGGTTCAGACATGTGAGGCAATTCACCAGGTCGACCTTCGAGTCGGGTTGTTTGGGAATGCAGCCCAAAGTGGGTGGTAAACTCCATCCAAGGCTAAATACAAGCACGAGTCCGATAGCGAACAAGTACCGTGAGGGAAAGTTGAAAAGTACTTTGAAGAGAGAGTAAACAGTACGTGAAACCGCATAGAGGTAAACGGGTGGCGTCAAGCTGCAAGCCTAGAGGATTCAGTTGGTCGGTGTGTATGCGCGCCTGGCGCGTCCGTTGGACGAGCAGTCCACTGCGAAAAGGTGGGCCTTGCCTTCTTTCGGGAGGGTGAGGATCGGTGTCCCGGG-AGGTTGCCGGAGCCGGCTGTTTTGTCTG--------ATTT-GGATGGATCGGCCAATGCACTTCCTCTATTTGGTGAGCACCACGACTGGTGGAACTGCCAGTCTGCCGTAGTCAAGTCGGGTTTGGTCGTTGGCTCTTC------------------GGAGTCGTCGGCTGGGCTTCGATCATCACAGGCGAAGTCAGTGAGCGGCGCGTGTAGGTCTCGGCTTGCACACGTGTTATCGAACACTGCTCGTCAACGGGTCTGTCTG-TCGGTTG-----ATGCAGTCTCCGGCGGATGTCCTGGTGGGCTAYGGTGGTATGAATAACTGTGCAGGGCACCAGGGTTGTCGGTCTCTAG-TTTCCGACTCGTGCGCACACTGCGTGTGGGC--GTGGGG-TGTCACTGTAGGCTGCCAATTGCTGGGTCTGATCGTCGTGTTGCCTGCGCAAAGTGGGTCCGGCGGTGGTCTAGTGTTGGATGGTCTTGCA------TGTGGCAGCTTCCTGTGCGAGTCGGCGTGGACCAAACAGTCTGTGGTGTTGTGGTAGACGAGCTACCCGACCCGTCTTGAAACACGGACCAAGGAGTTTATCATGCACGCGAGTCAATGGGTCCATCGAAACCCAAAGGCGCAGTGAAAGTGAAGTCTCGACTTGTTCTCGAGATGTGGTGAGATGCCACTGTTTCTCGCACC-CGCCT---------------------------------------AGCACTAGGCATAAGAGCAGTGGTCGCATCACCGGCCCGTCCCATGATGTGGTCGTTGGAAAGGCGTGGAT-------T--CGTCTGCGTTGGAGCCGGCGCGTCATCGGGGCGGAGCAGGAGCGTGCACGATAAGACCCGAAAGATGGTGAACTATGCTTGCGTAGGTTGAAGCCAGAGGAAACTCTGGTGGAGGACCGCAGCGATTCTGACGTGCAAATCGATCGTCAAACGTGAGTATAGGGGCGAAAGACTAATCGAACCATCTAGTAGCTGGTTCCCTC
	KY945917_Diphyllobothrium_sp1	CACTAAGCGGAGGAAAAGAAACTAACCAGGATTCCCCTAGTAACGGCGAGTGAAGAGGGAATAGCCCAGCACCGAAGCCTGCGGTAGTTTTACTGCTAGGCAATGTGGTGTTTGGGTCGACTCGCGGGATTGCCACTCCACTCGAAGTCCAGCACTGAGTATGGTTCCCTGGATTTGGCCCAGAGAGGGTGAAAGGCCCGTGCGAGTGGAGGTTCAGACATGTGAGGCAATTCACCAGGTCGACCTTCGAGTCGGGTTGTTTGGGAATGCAGCCCAAAGTGGGTGGTAAACTCCATCCAAGGCTAAATACAAGCACGAGTCCGATAGCGAACAAGTACCGTGAGGGAAAGTTGAAAAGTACTTTGAAGAGAGAGTAAACAGTACGTGAAACCGCATAGAGGTAAACGGGTGGCGTCAAGCTGCAAGCCTAGAGGATTCAGTTGGTCGGTGTGTATGCGCGCCTGGCGCGTCCGTTGGACGAGCAGTCCACTGCGAAAAGGTGGGCCTTGCCTTCTTTCGGGAGGGTGAGGATCGGTGTCCCGGG-AGGTTGCCGGAGCCGGCTGTTTTGTCTG--------ATTT-GGATGGATCGGCCAATGCACTTCCTCTATTTGGTGAGCACCACGACTGGTGGAACTGCCAGTCTGCCGTAGTCAAGTCGGGTTTGGTCGTTGGCTCTTC------------------GGAGTCGTCGGCTGGGCTTCGATCATCACAGGCGAAGTCAGTGAGCGGCGCGTGTAGGTCTCGGCTTGCACACGTGTTATCGAACACTGCTCGTCAACGGGTCTGTCTG-TCTGTCGGTTG-ATGCAGTCTCCGGCGGATGTCCTGGTGGGCTACGGTGGTATGAATAACTGTGCAGGGCACCAGGGTTGTCGGTCTCTAG-TTTCCGACTCGTGCGCACACTGCGTGTGGGC--GTGGGG-TGTCACTGTAGGCTGCCAATTGCTGGGTCTGATCGTCGTGTTGCCTGCGCAAAGTGGGTCCGGCGGTGGTCTAGTGTTGGATGGTCTTGCA------TGTGGCAGCTTCCTGTGCGAGTCGGCGTGGACCAAACAGTCTGTGGTGTTGTGGTAGACGAGCTACCCGACCCGTCTTGAAACACGGACCAAGGAGTTTATCATGCACGCGAGTCAATGGGTCCATCGAAACCCAAAGGCGCAGTGAAAGTGAAGTCTCGACTTGTTCTCGAGATGTGGTGAGATGCCACTGTTTCTCGCACC-CGCCT---------------------------------------AGCACTAGGCATAAGAGCAGTGGTCGCATCACCGGCCCGTCCCATGATGTGGTCGTTGGAAAGGCGTGGAT-------T--CGTCTGCGTTGGAGCCGGCGCGTCATCGGGGCGGAGCAGGAGCGTGCACGATAAGACCCGAAAGATGGTGAACTATGCTTGCGTAGGTTGAAGCCAGAGGAAACTCTGGTGGAGGACCGCAGCGATTCTGACGTGCAAATCGATCGTCAAACGTGAGTATAGGGGCGAAAGACTAATCGAACCATCTAGTAGCTGGTTCCCTC
	KY552829_Diphyllobothrium_sp1	CACTAAGCGGAGGAAAAGAAACTAACCAGGATTCCCCTAGTAACGGCGAGTGAAGAGGGAATAGCCCAGCACCGAAGCCTGCGGTAGTTTTACTGCTAGGCAATGTGGTGTTTGGGTCGACTCGCGGGATTGCCACTCCACTCGAAGTCCAGCACTGAGTATGGTTCCCTGGATTTGGCCCAGAGAGGGTGAAAGGCCCGTGCGAGTGGAGGTTCAGACATGTGAGGCAATTCACCAGGTCGACCTTCGAGTCGGGTTGTTTGGGAATGCAGCCCAAAGTGGGTGGTAAACTCCATCCAAGGCTAAATACAAGCACGAGTCCGATAGCGAACAAGTACCGTGAGGGAAAGTTGAAAAGTACTTTGAAGAGAGAGTAAACAGTACGTGAAACCGCATAGAGGTAAACGGGTGGCGTCAAGCTGCAAGCCTAGAGGATTCAGTTGGTCGGTGTGTATGCGCGCCTGGCGCGTCCGTTGGACGAGCAGTCCACTGCGAAAAGGTGGGCCTTGCCTTCTTTCGGGAGGGTGAGGATCGGTGTCCCGGG-AGGTTGCCGGAGCCGGCTGTTTTGTCTG--------ATTT-GGATGGATCGGCCAATGCACTTCCTCTATTTGGTGAGCACCACGACTGGTGGAACTGCCAGTCTGCCGTAGTCAAGTCGGGTTTGGTCGTTGGCTCTTC------------------GGAGTCGTCGGCTGGGCTTCGATCATCACAGGCGAAGTCAGTGAGCGGCGCGTGTAGGTCTCGGCTTGCACACGTGTTATCGAACACTGCTCGTCAACGGGTCTGTCTG-TCGGTTG-----ATGCAGTCTCCGGCGGATGTCCTGGTGGGCTAYGGTGGTATGAATAACTGTGCAGGGCACCAGGGTTGTCGGTCTCTAG-TTTCCGACTCGTGCGCACACTGCGTGTGGGC--GTGGGG-TGTCACTGTAGGCTGCCAATTGCTGGGTCTGATCGTCGTGTTGCCTGCGCAAAGTGGGTCCGGCGGTGGTCTAGTGTTGGATGGTCTTGCA------TGTGGCAGCTTCCTGTGCGAGTCGGCGTGGACCAAACAGTCTGTGGTGTTGTGGTAGACGAGCTACCCGACCCGTCTTGAAACACGGACCAAGGAGTTTATCATGCACGCGAGTCAATGGGTCCATCGAAACCCAAAGGCGCAGTGAAAGTGAAGTCTCGACTTGTTCTCGAGATGTGGTGAGATGCCACTGTTTCTCGCACC-CGCCT---------------------------------------AGCACTAGGCATAAGAGCAGTGGTCGCATCACCGGCCCGTCCCATGATGTGGTCGTTGGAAAGGCGTGGAT-------T--CGTCTGCGTTGGAGCCGGCGCGTCATCGGGGCGGAGCAGGAGCGTGCACGATAAGACCCGAAAGATGGTGAACTATGCTTGCGTAGGTTGAAGCCAGAGGAAACTCTGGTGGAGGACCGCAGCGATTCTGACGTGCAAATCGATCGTCAAACGTGAGTATAGGGGCGAAAGACTAATCGAACCATCTAGTAGCTGGTTCCCTC
	KY552830_Diphyllobothrium_sp	CACTAAGCGGAGGAAAAGAAACTAACCAGGATTCCCCTAGTAACGGCGAGTGAAGAGGGAATAGCCCAGCACCGAAGCCTGCGGTAGTTTTACTGCTAGGCAATGTGGTGTTTGGGTCGACTAGCGGGATTGCCACTCCACTCGAAGTCCAGCACTGAGTATGGTTCCCTGGATTTGGCCCAGAGAGGGTGAAAGGCCCGTGCGAGTGGAGGTTCAGACATGTGAGGCAATTCACCAGGTCGACCTTCGAGTCGGGTTGTTTGGGAATGCAGCCCAAAGTGGGTGGTAAACTCCATCCAAGGCTAAATACAAGCACGAGTCCGATAGCGAACAAGTACCGTGAGGGAAAGTTGAAAAGTACTTTGAAGAGAGAGTAAACAGTACGTGAAACCGCATAGAGGTAAACGGGTGGCGTCAAGCTGCAAGCCTAGAGGATTCAGTTGGTCGGTGTGTATGCGCGCCTGGCGCGTCCGTCGGACGAGCAGTCCACTGCGAAAAGGTGGGCCTTGCCTTCTTTCGGGAGGGTGAGGATCGGTGTCCCGGG-AGGTTGCCGGAGCCGGCTGTTTTGTCTG--------ATTT-GGATGGATCGGCCAATGCACTTCCTCTATTTGGTGAACACCACGACTGGTGGAACTGCCAGTCTGCCGTAGTCAAGTCGGGTTTGGTCGGTGGCTCTTTGC----------------GGGGTCGTCGGCTGGGCTTCGATCATCACAGGCGAAGTCAGTGAGCGGCGCGTGTAGGTCTCGGCTTGCACACGTGTTATCGAACACTGCTCGTCAACGGGTCTGTCTG-TCGGTTG-----ATGCAGTCTCCGGCGGATGTCCTGGTGGGCTACGGTGGTATGAATAACTGTGCAGGGCACCAGGGTTGTCGGTCTCTAG-TTTCCGACTCGTGCGCACACTGCGTGTGGGC--GTGGGG-TGTCAGTGTAGGCTGCCAATTGCTGGGTCTGATCGTCGTGTTGCCTGCGCAAAGTGGGTCCGGCGGTGGTCTAGTGTTGGATGGTCTTGCA------TGTGGCAACTTCCTGTGCGAGTCGGCGTGGACCAAACAGTCTGTGGTGTTGTGGTAGACGAGCTACCCGACCCGTCTTGAAACACGGACCAAGGAGTTTATCATGCACGCGAGTCAATGGGTCCATCGAAACCCAAAGGCGCAGTGAAAGTGAAGTCTCGACTTGTTCTCGAGATGTGGTGAGATGCCACTGTTTCTCGCACC-CGCCT---------------------------------------AGCACTAGGCATAAGAGCAGTGGTCGCATCACCGGCCCGTCCCATGATGTGGTCGTTGGAAAGGCGTGGAT-------TTGCGTCTGCGTTGGAACCGGCGCGTCATCGGGGCGGAGCAGGAGCGTGCACGATAAGACCCGAAAGATGGTGAACTATGCTTGCGTAGGTTGAAGCCAGAGGAAACTCTGGTGGAGGACCGCAGCGATTCTGACGTGCAAATCGATCGTCAAACGTGAGTATAGGGGCG------------------------------------
	KY552822_D_cordatum	CACTAAGCGGAGGAAAAGAAACTAACCAGGATTCCCCTAGTAACGGCGAGTGAAGAGGGAATAGCCCAGCACCGAAGCCTGCGGTAGTTTTACTGCTAGGCAATGTGGTGTTTGGGTCGACTAGCGGGATTGCCACTCCACTCGAAGTCCAGCACTGAGTATGGTTCCCTGGATTTGGCCCAGAGAGGGTGAAAGGCCCGTGCGAGTGGAGGTTCAGACATGTGAGGCAATTCACCAGGTCGACCTTCGAGTCGGGTTGTTTGGGAATGCAGCCCAAAGTGGGTGGTAAACTCCATCCAAGGCTAAATACAAGCACGAGTCCGATAGCGAACAAGTACCGTGAGGGAAAGTTGAAAAGTACTTTGAAGAGAGAGTAAACAGTACGTGAAACCGCATAGAGGTAAACGGGTGGCGTCAAGCTGCAAGCCTAGAGGATTCAGTTGGTCGGTGTGTATGCGCGCCTGGCGCGTCCGTCGGACGGATAGTCCACTGCGAAAAGGTGGGCCTGGCCTTCTTTCGGGAGGGTTAGGATCGGTGTCCCGGG-AGGTTGCCGGAGCCGGCTGTCTTGTCTG--------ATTT-GGATGGATCGGCCAATGCACTTCCTCTATTTGGTGAGCACCACGACTGGTGGAACTGCCAGTCTGCCGTAGTCAAGTCGAGTTTGGTCGGTAGCTCTTC------------------GGGGTTGTCGGCTGGGCTTCGATCATCACAGGCGAACTCAGTGAGCGGCGTGCGTAAGTTTCGGCTTGCACACGTGTTATCGAACACTGGTCGTCAACGGGTCTGTCTA-TCGGTGA-------GCAGTTGCCGGTGGATGTCCTGGTGGGCTACGGTGGTATGAATAACTGTGCAGGGCACCAGGGTTGTCGGTCTCTAG--TTCCGGCTCGTGCGCACACTGC-TGTGGGC--GTGGGG-TATTGCTGTAGGCTGCCAATTGCTGGGTCTGATCGTCGTGTTGCCTGCGCAAAGTGGGTCCGGCGGTGATCTAGTGTTGGATGGTT-TGCA------TGTGAT-GCTTCCTGTGCGAGTCGGCGTGGACCAAACAGTCTGTGGTGTTGTGGTAGACGAGCTACCCGACCCGTCTTGAAACACGGACCAAGGAGTTTATCATGCACGCGAGTCAATGGGTCCATCGAAACCCAAAGGCGCAGTGAAAGTGAAGTCTCGACTTGTTCTCGAGATGTGGTGAGATGCCACTGTTTCTCGCACCTCGCCT---------------------------------------AGCACTAGGCATAAGAGCAGTGGTCGCATCACCGGCCCGTCCCATGATGTGGTCGTTGGAAAGGCGTGCAT-------TTCGGTGTGCGTTGGAACCGGCGCGTCATCGGGGCGGAGCAGGAGCGTGCACGATAAGACCCGAAAGATGGTGAACTATGCTTGCGTAGGTTGAAGCCAGAGGAAACTCTGGTGGAGGACCGCAGCGATTCTGACGTGCAAATCGATCGTCAAACGTGAGTATAGGGGCGAAAGACTAATCGAACCATCTAGTAGCTGGTTCCCTC
	KY552823_D_lanceolatum	CACTAAGCGGAGGAAAAGAAACTAACCAGGATTCCCCTAGTAACGGCGAGTGAAGAGGGAATAGCCCAGCACCGAAGCCTGCGGTAGTTTTACTGCTAGGCAATGTGGTGTTTGGGTCGACTAGCGGGATTGCCACTCCACTCGAAGTCCAGCACTGAGTATGGTTCCCTGGATTTGGCCCAGAGAGGGTGAAAGGCCCGTGCGAGTGGAGGTTCAGACATGTGAGGCAATTCACCAGGTCGGCCTTCGAGTCGGGTTGTTTGGGAATGCAGCCCAAAGCGGGTGGTAAACTCCATCCAAGGCTAAATACAAGCACGAGTCCGATAGCGAACAAGTACCGTGAGGGAAAGTTGAAAAGTACTTTGAAGAGAGAGTAAACAGTACGTGAAACCGCATAGAGGTAAACGGGTGGCGTCAAGCTGCAAGCCTAGAGGATTCAGTTGGTCGGTGTGTATGCGCGCCTGGCGCGTCCGTCGGACGGATAGTCCACTGTGAAAAGGTGGGCCTGGCCTTCTTTCGGGAGGGTTAGGATCGGTGTCCCGGG-AGGTTGCCGGAGCCGGCTGTCTTGTCTG-------GATTT-GGATGGATCGGCCAATGCACTTCCTCTATTTGGTGAGCACCACGACTGGTGGAACTGCCAGTCTGCCGTAGTCAAGTCGAGTTTGGTCGGTGGCTCTTC------------------GGGGTTGTCGGCTGGGCTTCGATCATCACAGGCGAACTCAGTGAGCGGCGTGCGTAAGTTTCGGCTTGCACACGTGTTATCGAACACTGGTCGTCAACGGGTCTGTCTA-TCGGTGA-------GCAGTTGCCGGTGGATGTCCTGGTGGGCTACGGTGGTATGAATAACTGTGCAGGGCACCAGGGTTGTCGGTCTCTAG--TTCYGGCTCGTGCGCACACTGC-TGTGGGC--GTGGGG-TRTTGCTGTAGGCTGCCAATTGCTGGGTCTGATCGTCGTGTTGCCTGCGCAAAGTGGGTCCGGCGGTGATCTAGTGTTGGATGGTT-TGCA------TGTGAT-GCTTCCTGTGCGAGTCAGCGTGGACCAAACAGTCTGTGGTGTTGTGGTAGACGAGCTACCCGACCCGTCTTGAAACACGGACCAAGGAGTTTATCATGCACGCGAGTCAATGGGTCCATCGAAACCCAAAGGCGCAGTGAAAGTGAAGTCTCGACTTGTTCTCGAGATGTGGTGAGATGCCACTGTTTCTCGCACCTCGCCT---------------------------------------AGCACTAGGCATAAGAGCAGTGGTCGCATCACCGGCCCGTCCCATGATGTGGTCGTTGGAAAGGCGTGCAT-------TTCGGTGTGCGTTGGAACCGGCGCGTCATCGGGGCGGAGCAGGAGCGTGCACGATAAGACCCGAAAGATGGTGAACTATGCTTGCGTAGGTTGAAGCCAGAGGAAACTCTGGTGGAGGACCGCAGCGATTCTGACGTGCAAATCGATCGTCAAACGTGAGTATAGGGGCGAAAGACTAATCGAACCATCTAGTAGCTGGTTCCCTC
	KX227386_D_tetrapterus	CACTAAGCGGAGGAAAAGAAACTAACCAGGATTCCCCTAGTAACGGCGAGTGAAGAGGGAATAGCCCAGCACCGAAGCCTGCGGTAGTTTTACTGCTAGGCAATGTGGTGTTTGGGTCGGCTCGCGGGATTGCCACTCCACTCGAAGTCCAGCACTGAGTATGGTTCCCTGGATTTGGCCCAGAGAGGGTGAAAGGCCCGTGCGAGTGGAGGTTCAGACATGTGAGGCAATTCACCAGGCCGGCCTTCGAGTCGGGTTGTTTGGGAATGCAGCCCAAAGTGGGTGGTAAACTCCATCCAAGGCTAAATACAAGCACGAGTCCGATAGCGAACAAGTACCGTGAGGGAAAGTTGAAAAGTACTTTGAAGAGAGAGTAAACAGTACGTGAAACCGCATAGAGGTAAACGGGTGGCGTCAAGCTGCAAGCCTAGAGGATTCAGTTGGTCGGTGTGTATGCGCGCCTGGCGCGTCTGTCGGACGGATAGTCCACTGCGAAAAGGTGGGCCTGGCTCTCTTTCGGGAGGGTTAGGATCGGTGTCCCGGG-AGGTTGCCGGAGCCGGCTGTCTTGTCTG--------GTTT-GGATGGATCGGCCAATGCACTTCCTCTATTTGGTGAGCACCACGACTGGTGGAACTGCCAGTCTGCCGTAGTCAAGTCGGGTTCGGTCGGCGGCTCTTC------------------GGGGTTGTCGGCTGGGCTTCGATCATCACAGGCGAACTCAGTGAGCGGCGTGCGTAAGTTTCGGCTTGCACACGTGTTATCGAACACTGGTCGTCAACGGGTCGGTCTA-TCGGTGA-------GCAGTTGCCGGTGGATGTCCTGGTGGGCTACGGTGGTATGAATAACTGTGCAGGGCACCAGGGTTGTCGGTCTCTAG--TTCCGGCTCGTGCGCACACTGC-TGTGGGC--GTGGGG-CATTGCTGTAGGCTGCCAATTGCTGGGTCTGATCGTCGTGTTGCCTGCGCAAAGTGGGTCCGGCGGTGGTCTAGTGTTGGATGGTT-TGCA------TGTGAT-GCTTCCTGTGCGAGTCGGCGTGGACCAAACAGTCTGTGGTGTTGTGGTAGACGAGCTACCCGACCCGTCTTGAAACACGGACCAAGGAGTTTATCATGCACGCGAGTCAATGGGTCCATCGAAACCCAAAGGCGCAGTGAAAGTGAAGTCTCGACTTGTTCTCGAGATGTGGTGAGATGCCACTGTTTCTCGCACCTCGCCT---------------------------------------AGCACTAGGCACAAGAGCAGTGGTCGCATCACCGGCCCGTCCCATGATGTGGTCGTTGGAAAGGCGTGCAT-------T--CGTGTGCGTTGGAGCCGGCGCGTCATCGGGGCGGAGCAGGAGCGTGCACGATAAGACCCGAAAGATGGTGAACTATGCTTGCGTAGGTTGAAGCCAGAGGAAACTCTGGTGGAGGACCGCAGCGATTCTGACGTGCAAATCGATCGTCAAACGTGAGTATAGGGGCGAAAGACTAATCGAACCATCTAGTAGC----------
	KY552826_D_tetrapterus	CACTAAGCGGAGGAAAAGAAACTAACCAGGATTCCCCTAGTAACGGCGAGTGAAGAGGGAATAGCCCAGCACCGAAGCCTGCGGTAGTTTTACTGCTAGGCAATGTGGTGTTTGGGTCGGCTCGCGGGATTGCCACTCCACTCGAAGTCCAGCACTGAGTATGGTTCCCTGGATTTGGCCCAGAGAGGGTGAAAGGCCCGTGCGAGTGGAGGTTCAGACATGTGAGGCAATTCACCAGGCCGGCCTTCGAGTCGGGTTGTTTGGGAATGCAGCCCAAAGTGGGTGGTAAACTCCATCCAAGGCTAAATACAAGCACGAGTCCGATAGCGAACAAGTACCGTGAGGGAAAGTTGAAAAGTACTTTGAAGAGAGAGTAAACAGTACGTGAAACCGCATAGAGGTAAACGGGTGGCGTCAAGCTGCAAGCCTAGAGGATTCAGTTGGTCGGTGTGTATGCGCGCCTGGCGCGTCTGTCGGACGGATAGTCCACTGCGAAAAGGTGGGCCTGGCTCTCTTTCGGGAGGGTTAGGATCGGTGTCCCGGG-AGGTTGCCGGAGCCGGCTGTCTTGTCTG--------GTTT-GGATGGATCGGCCAATGCACTTCCTCTATTTGGTGAGCACCACGACTGGTGGAACTGCCAGTCTGCCGTAGTCAAGTCGGGTTCGGTCGGCGGCTCTTC------------------GGGGTTGTCGGCTGGGCTTCGATCATCACAGGCGAACTCAGTGAGCGGCGTGCGTAAGTTTCGGCTTGCACACGTGTTATCGAACACTGGTCGTCAACGGGTCGGTCTA-TCGGTGA-------GCAGTTGCCGGTGGATGTCCTGGTGGGCTACGGTGGTATGAATAACTGTGCAGGGCACCAGGGTTGTCGGTCTCTAG--TTCCGGCTCGTGCGCACACTGC-TGTGGGC--GTGGGG-CATTGCTGTAGGCTGCCAATTGCTGGGTCTGATCGTCGTGTTGCCTGCGCAAAGTGGGTCCGGCGGTGGTCTAGTGTTGGATGGTT-TGCA------TGTGAT-GCTTCCTGTGCGAGTCGGCGTGGACCAAACAGTCTGTGGTGTTGTGGTAGACGAGCTACCCGACCCGTCTTGAAACACGGACCAAGGAGTTTATCATGCACGCGAGTCAATGGGTCCATCGAAACCCAAAGGCGCAGTGAAAGTGAAGTCTCGACTTGTTCTCGAGATGTGGTGAGATGCCACTGTTTCTCGCACCTCGCCT---------------------------------------AGCACTAGGCACAAGAGCAGTGGTCGCATCACCGGCCCGTCCCATGATGTGGTCGTTGGAAAGGCGTGCAT-------T--CGTGTGCGTTGGAGCCGGCGCGTCATCGGGGCGGAGCAGGAGCGTGCACGATAAGACCCGAAAGATGGTGAACTATGCTTGCGTAGGTTGAAGCCAGAGGAAACTCTGGTGGAGGACCGCAGCGATTCTGACGTGCAAATCGATCGTCAAACGTGAGTATAGGGGCGAAAGACTAATCGAACCATCTAGTAGCTGGTTCCCTC
	KY552821_D_schistochilos	-----------------------------GATTCCCCTAGTAACGGCGAGTGAAGAGGGAATAGCCCAGCACCGAAGCCTGCGGTAGTTTTACTGCTAGGCAATGTGGTGTTTGGGTCGGCTCGCGGGATTGCCACTCCACTCGAAGTCCAGCACTGAGTATGGTTCCCTGGATTTGGCCCAGAGAGGGTGAAAGGCCCGTGCGAGTGGAGGTTCAGACATGTGAGGCAATTCACCAGGCCGACCTTCGAGTCGGGTTGTTTGGGAATGCAGCCCAAAGTGGGTGGTAAACTCCATCCAAGGCTAAATACAAGCACGAGTCCGATAGCGAACAAGTACCGTGAGGGAAAGTTGAAAAGTACTTTGAAGAGAGAGTAAACAGTACGTGAAACCGCATAGAGGTAAACGGGTGGCGTCAAGCTGCAAGCCTAGAGGATTCAGTTGGTCGGTGTGTATGCGCGCCTGGCGCGTCTGTCGGACGGATAGTCCACTGTGAAAAGGTGGGCCTGGCCTTCTTTCGGGAGGGTTAGGATCGGTGTCCCGGG-AGGTTGCCGGAGCCGGCTGTCTTGTCTG--------ATTT-GGATGGATCGGCCAATGCACTTCCTCTATTTGGTGAGCACCACGACTGGTGGAACTGCCAGTCTGCCGTAGTCAAGTCGGGTTTGGTCGGTGGCTCTTC------------------GGGGTTGTCGGCTGGGCTTCGATCATCACAGGCGAACTCAGTGAGCGGCGTGGGTAAGTTTCGGCTTGCACACGTGTTATCGAACACTGGTCGTCAACGGGTCTGTCTG-TCGGTGA-------GCAGTTGCCGGCGGATGTCCTGGTGGGCTACGGTGGTATGAATAACTGTGCAGGGCACCAGGGTTGTCGGTCTCTAG--TTCCGGCTCGTGCGCACACTGC-TGTGGGC--GTGGGG-TGTTGCTGTAGGCTGCCAATTGCTGGGTCTGATCGTCGTGTTGCCTGCGCAAAGTGGGTCCGACGGTGGTCTAGTGTTGGATGGTT-TGCA------TGTGAT-GCTTCCTGTGCGAGTCGGCGTGGACCAAACAGTCTGTGGTGTTGTGGTAGACGAGCTACCCGACCCGTCTTGAAACACGGACCAAGGAGTTTATCATGCACGCGAGTCAATGGGTCCATCGAAACCCAAAGGCGCAGTGAAAGTGAAGTCTCGACTTGTTCTCGAGATGTGGTGAGATGCCACTGTTTCTCGCACCTCGCCT---------------------------------------AGCACTAGGCACAAGAGCAGTGGTCGCATCACCGGCCCGTCCCATGATGTGGTCGTTGGAAAGGCGTGCAT-------TTCGGTGTGCGTTGGAGCCGGCGCGTCATCGGGGCGGAGCAGGAGCGTGCACGATAAGACCCGAAAGATGGTGAACTATGCTTGCGTAGGTTGAAGCCAGAGGAAACTCTGGTGGAGGACCGCAGCGATTCTGACGTGCAAATCGATCGTCAAACGTGAGTATAGGGGCGAAAGACTAATCGAACCATCTAGTAGCTGGTTCCCTC
	KY552811_D_scoticum	CACTAAGCGGAGGAAAAGAAACTAACCAGGATTCCCCTAGTAACGGCGAGTGAAGAGGGAATAGCCCAGCACCGAAGCCTGCGGTAGTTTTACTGCTAGGCAATGTGGTGTTTGGGTCGACTCGCGGGATTGCCACTCCACTCGAAGTCCAGCACTGAGTATGGTTCCCTGGATTTGGCCCAGAGAGGGTGAAAGGCCCGTGCGAGTGGAGGTTCAGACATGTGAGGCAATTCACCAGGTCGACCTTCGAGTCGGGTTGTTTGGGAATGCAGCCCAAAGTGGGTGGTAAACTCCATCCAAGGCTAAATACAAGCACGAGTCCGATAGCGAACAAGTACCGTGAGGGAAAGTTGAAAAGTACTTTGAAGAGAGAGTAAACAGTACGTGAAACCGCATAGAGGTAAACGGGTGGCGTCAAGCTGCAAGCCTAGAGGATTCAGTTGGTCGGTGTGTATGCGCGCCTGGCGCGTCCGTCGGACAGATAGTCCACTGCGAAAAGGTGGGCCTTGCCTTCTTTCGGGAGGGTGAGGATCGGTGTCCCGGG-AGGTTGCCGGAGCCGGCTGTTTTGTCTG--------ATTTGGGATGGATCGGCCAATGCACTTCCTCTATTTGGTGAGCACCACGACTGGTGGAACTGCCAGTCTGCCGTAGTCAAGTCGAGTTTGGTGGATAGCTCCTCCTTCGGGG----------GGGGTTGTCGGCTGAGCTTCGATCATCACAGGCGAACTCAGTGAGCGGCGCGTGTAAGTCTCGGCTTGCACACGTGTTATCGAGCACTGGTCGTCAACGGGTCTGTCCGCTCGGTGA------TGTAGTGGCCGGCGGATGTCCTGGTGGGCTACGGTGGTATGAATAACTGTGCAGGGCACCAGGGTTGTCGGTCTCTAGTTTTCCGGCTCGTGCGCACACTGCATGTGGGC--GTGGGG-TGTTACTGTGGGCTGCCAATTGCTGGGTCTGATCGTCGTGTTGCCCGCGCAAAGTGGGTCCGGCGGTGGTCTAGTGTTGGATGGTCTTGCA------TGTGAT-GCTTCCTGTGCGAGTCGGCGTGGACCAAACAGTCTGTGGTGTTGTGGTAGACGAGCTACCCGACCCGTCTTGAAACACGGACCAAGGAGTTTATCATGCACGCGAGTCAATGGGTCCATCGAAACCCAAAGGCGCAGTGAAAGTGAAGTCTCGACTTGTTCTCGGGATGTGGTGAGATGCCACTGTTTCTCGCACCTCGCCT---------------------------------------AGCACTAGGCATAAGAGCAGTGGCCGCATCACCGGCCCGTCCCATGATGTGGTCGTTGGAAAGGCGTGGGC-------TTCGGTCTGCGTTGGAGCCGGCGCGTCATCGGGGCGGAGCAGGAGCGTGCACGATAAGACCCGAAAGATGGTGAACTATGCTTGCGTAGGTTGAAGCCAGAGGAAACTCTGGTGGAGGACCGCAGCGATTCTGACGTGCAAATCGATCGTCAAACGTGAGTATAGGGGCGAAAGACTAATCGAACCATCTAGTAGCTGGTTCCCTC
	KY552831_D_cf_cameroni	CACTAAGCGGAGGAAAAGAAACTAACCAGGATTCCCCTAGTAACGGCGAGTGAAGAGGGAATAGCCCAGCACCGAAGCCTGCGGTAGGTTTACTGCTAGGCAATGTGGTGTTTGGGTCGGCTCGCGGGATTGCCACTCCACTCGAAGTCCAGCACTGAGTATGGTTCCCTGGATTTGGCCCAGAGAGGGTGAAAGGCCCGTGCGAGTGGAGGTTCAGACATGTGAGGCAATTCACCAGGTCGACCTTCGAGTCGGGTTGTTTGGGAATGCAGCCCAAAGTGGGTGGTAAACTCCATCCAAGGCTAAATACAAGCACGAGTCCGATAGCGAACAAGTACCGTGAGGGAAAGTTGAAAAGTACTTTGAAGAGAGAGTAAACAGTACGTGAAACCGCATAGAGGTAAACGGGTGGCGTCAAGCTGCAAGCCTAGAGGATTCAGTTGGTCGGTGTGTATGCGCGCCTGGCGCGTCTGTCGAGCGGACAGTCCACTGTGAAAAGGTGGGCCTGGCCTTTCTTCGGGAGGGACAGGATCGGTGTACCGGG-AGGTTGCCGGAACCGGCTGTTTTGCTTG--------ATGT-GGATGGACCGGCCAATGCACTTCCTCTATTTGGTGAGCACCACGACTGGTGGAACTGCCAGTCTGCCGTAGTCAAGTCGGGTTTGGTCGGYGGCTCTTC------------------GGGGTTGTCGGCTGAGCTTCGATCATCACAGGCGAACTCAGTGAGCGGCGCGTGTAGGCATTCGTCTGCACACGTGTTATCGAGCACTGGTCGTCAACGGGTCTGTCTG-TCGGATG-TGT-ATGCAGTCGCCGGCGGATGTCCTGGTGGACTACGGTGGTATGAATAACTGTGCAGGGCACCAGGGTTGTCGGTCTCTAG--TTCTGGCTCGTGCGCACACTGCATGTGGGC--GTGGGG-TGTTGCTGTAGGCTGCCAATTGCTGGGTCTGATCGTCGTGTTGCCTGCGCAAAGTGGGTCCGGCGGTGGTCTAGTGTTGGATGGTT-TGCA------TGTGAT-GCTTCCTGTGCGAGTCGGCGTGGACCAAACAGTCTGTGGTGTTGTGGTAGACGAGCTACCCGACCCGTCTTGAAACACGGACCAAGGAGTTTATCATGCACGCGAGTCAATGGGTCCATCGAAACCCAAAGGCGCAGTGAAAGTAAAGTCTCGACTTGTTCTCGGGATGTGGTGAGATGCCACTGTTTCTCGCACCTCGCCTTGCGCG------------------------------TACAGCACTGGGCATAAGAGCAGTGGTCGCATCACCGGCCCGTCCCATGATGTGGTCGTTGGAAAGGCGTAGATCGTTC--TGCGGTCTGCGTTGGAGCCGGCGCGTCATCGGGGCGGAGCAGGAGCGTGCACGATAAGACCCGAAAGATGGTGAACTATGCTTGCGTAGGTTGAAGCCAGAGGAAACTCTGGTGGAGGACCGCAGCGATTCTGACGTGCAAATCGATCGTCAAACGTGAGTATAGGGGCGAAAGACTAATCGAACCATCTAGTAGCTGGTTCCCTC
	KY552827_P_phocarum	CACTAAGCGGAGGAAAAGAAACTAACCAGGATTCCCCTAGTAACGGCGAGTGAAGAGGGAATAGCCCAGCACCGAAGCCTGCGGTAGTTTTACTGCTAGGCAATGTGGTGTTTGGGTCGGCTCGCGGGATTGCCACTCCACTCGAAGTCCAGCACTGAGTATGGTTCCCTGGATTTGGCCCAGAGAGGGTGAAAGGCCCGTGCGAGTGGAGGTTCAGACATGTGAGGCAATTCACCAGGCCGACCTTCGAGTCGGGTTGTTTGGGAATGCAGCCCAAAGTGGGTGGTAAACTCCATCCAAGGCTAAATACAAGCACGAGTCCGATAGCGAACAAGTACCGTGAGGGAAAGTTGAAAAGTACTTTGAAGAGAGAGTAAACAGTACGTGAAACCGCATAGAGGTAAACGGGTGGCGTCAAGCTGCAAGCCTAGAGGATTCAGTTGGTCGGTGTGTATGCGCGCCTGGCGCGTCCGTCGGACGGATAGTCCACCGCGAAATGGTGGGCCTGGCCTTCTTTCGGGAGGGTTAGGATCGGTGTCCCGGG-AGGTTGCCGGAGCCGGCTGTCTTGTCTG--------ATTT-GGATGGATCGGCCAATGCACTTCCTCTATTTGGTGAACACCACGACTGGTGGAACTGCCAGTCTGCCGTAGTCAAGTCTGGCTTGGTCGGTGGCTCTTC------------------GGGGTTGTCGGCTGAGA-CAGATCATCACAGGCGAACTCAGTGAGCGGCGTGCGTAAGTTTCGGCTTGCACACGTGTTATCGAACACTGGTCGTCAACGGGTCTGTCTG-TCGGTTGTTAGTATGCAGTCGCCGGCGGATGTCCTGGTGGGCTACGGTGGTATGAATAACTGTGCAGGGCACCAGGGTTGTCGGTCTCTAG--TTCCGACTTGTGCGCACACTGCATGTGGGC--GTGGGG-TATTACTGTAGGCTGCCAATTGCTGGGTCTGATCGTCGTGTTGCCTGCGCAAAGTGGGTCCGGCGGTGGTCTAGTGTTGGATGGTT-TGCA------TGTGAT-GCTTCCTGTGCGAGTCGGCGTGGACCAAACAGTCTGTGGTGTTGTGGTAGACGAGCTACCCGACCCGTCTTGAAACACGGACCAAGGAGTTTATCATGCACGCGAGTCAATGGGTCCATCGAAACCCAAAGGCGCAGTGAAAGTGAAGTCTCGACTTGTTCTCGAGATGTGGTGAGATGCCACTGTTTCTCGCACCTCGCCT---------------------------------------AGCACTAGGCACAAGAGCAGTGGTCGCATCACCGGCCCGTCCCATGATGTGGTCGTTGGAAAGGCGTGCAT-------T--CGTGTGCGTTGGAACCGGCGCGTCATCGGGGCGGAGCAGGAGCGTGCACGATAAGACCCGAAAGATGGTGAACTATGCTTGCGTAGGTTGAAGCCAGAGGAAACTCTGGTGGAGGACCGCAGCGATTCTGACGTGCAAATCGATCGTCAAACGTGAGTATAGGGGCGAAAGACTAATCGAACCATCTAGTAGCTGGTTCCCTC
	KY552824_D_balaenopterae	CACTAAGCGGAGGAAAAGAAACTAACCAGGATTCCCCTAGTAACGGCGAGTGAAGAGGGAATAGCCCAGCACCGAAGCCTGCGGTAGTTTTACTGCTAGGCAATGTGGTGTTTGGGTCGGCTCGCGGGATTGCCACTCCACTCGAAGTCCAGCACTGAGTATGGTTCCCTGGATTTGGCCCAGAGAGGGTGAAAGGCCCGTGCGAGTGGAGGTTCAGACATGTGAGGCAATTCACCAGGTCGACCTTCGAGTCGGGTTGTTTGGGAATGCAGCCCAAAGTGGGTGGTAAACTCCATCCAAGGCTAAATACAAGCACGAGTCCGATAGCGAACAAGTACCGTGAGGGAAAGTTGAAAAGTACTTTGAAGAGAGAGTAAACAGTACGTGAAACCGCATAGAGGTAAACGGGTGGCGTCAAGCTGCAAGCCTAGAGGATTCAGTTGGTCGGTGTGTATGCGCGCCTGGCGCGTCCGTCGGACGGACAGTCCACTGCGAAAGAGTGGGCCTGGCCTTCTTTCGGGAGGGTTAGGATCGGTGTCCCGGG-AGGTTGCCGGAGCCGGCTGTTTTGTCTG--------AGTT-GGATGGGCCGGCCAATGCACTTCCTCTATTTGGTGAGCACCACGACTGGTGGAACTGCCAGTCTGCCGTAGTCAAGTCGGGTTTGGTCGATGGCTCTTC------------------GGGGTTGTCGGCTGAGTTTCGATCATCACAGGCGAACTCAGTGAGCGGCGTGCGTAAGTTTCGGCTTGCACACGTGTTATCGAACGCTGGTCGTCAACGGGTCTGTCTA-TCGGTGA-------GCAGTTGCCGGTGGATGTCCTGGTGGGCTACGGTGGTATGAATAACTGTGCAGGGCACCAGGGTTGTCGGTCTCTAG--TTCCGGCTCGTGCGCACACTGC-TGTGGGC--GTGGGG-TATTGCTGTAGGCTGCCAATTGCTGGGTCTGATCGTCGTGTTGCCTGCGCAAAGTGGGTCCGGCGGTGGTCTAGTGTTGGATGGTC-TGCA------TGTGAT-GCTTCCTGTGCGAGTCGGCGTGGGCCAAACAGTCTGTGGTGTTGTGGTAGACGAGCTACCCGACCCGTCTTGAAACACGGACCAAGGAGTTTATCATGCACGCGAGTCAATGGGTCCATCGAAACCCAAAGGCGCAGTGAAAGTGAAGTCTCGACTTGTTCTCGAGATGTGGTGAGATGCCACTGTTTCTCGCACCTCGCCT---------------------------------------AGCACTAGGCACAAGAGCAGTGGTCGCATCACCGGCCCGTCCCATGATGTGGTCGTTGGAAAGGCGTACAT-------TCGCGTGTGCGTTGGAGCCGGCGCGTCATCGGGGCGGAGCAGGAGCGTGCACGATAAGACCCGAAAGATGGTGAACTATGCTTGCGTAGGTTGAAGCCAGAGGAAACTCTGGTGGAGGACCGCAGCGATTCTGACGTGCAAATCGATCGTCAAACGTGAGTATAGGGGCGAAAGACTAATCGAACCATCTAGTAGCTGGTTCCCTC
	KY552828_P_phocarum	CACTAAGCGGAGGAAAAGAAACTAACCAGGATTCCCCTAGTAACGGCGAGTGAAGAGGGAATAGCCCAGCACCGAAGCCTGCGGTAGTTTTACTGCTAGGCAATGTGGTGTTTGGGTCGGCTCGCGGGATTGCCACTCCACTCGAAGTCCAGCACTGAGTATGGTTCCCTGGATTTGGCCCAGAGAGGGTGAAAGGCCCGTGCGAGTGGAGGTTCAGACATGTGAGGCAATTCACCAGGCCGACCTTCGAGTCGGGTTGTTTGGGAATGCAGCCCAAAGTGGGTGGTAAACTCCATCCAAGGCTAAATACAAGCACGAGTCCGATAGCGAACAAGTACCGTGAGGGAAAGTTGAAAAGTACTTTGAAGAGAGAGTAAACAGTACGTGAAACCGCATAGAGGTAAACGGGTGGCGTCAAGCTGCAAGCCTAGAGGATTCAGTTGGTCGGTGTGTATGCGCGCCTGGCGCGTCCGTCGGACGGATAGTCCACCGCGAAATGGTGGGCCTGGCCTTCTTTCGGGAGGGTTAGGATCGGTGTCCCGGG-AGGTTGCCGGAGCCGGCTGTCTTGTCTG--------ATTT-GGATGGATCGGCCAATGCACTTCCTCTATTTGGTGAACACCACGACTGGTGGAACTGCCAGTCTGCCGTAGTCAAGTCTGGCTTGGTCGGTGGCTCTTC------------------GGGGTTGTCGGCTGAGA-CAGATCATCACAGGCGAACTCAGTGAGCGGCGTGCGTAAGTTTCGGCTTGCACACGTGTTATCGAACACTGGTCGTCAACGGGTCTGTCTG-TCGGTTGTTAGTATGCAGTCGCCGGCGGATGTCCTGGTGGGCTACGGTGGTATGAATAACTGTGCAGGGCACCAGGGTTGTCGGTCTCTAG--TTCCGACTTGTGCGCACACTGCATGTGGGC--GTGGGG-TATTACTGTAGGCTGCCAATTGCTGGGTCTGATCGTCGTGTTGCCTGCGCAAAGTGGGTCCGGCGGTGGTCTAGTGTTGGATGGTT-TGCA------TGTGAT-GCTTCCTGTGCGAGTCGGCGTGGACCAAACAGTCTGTGGTGTTGTGGTAGACGAGCTACCCGACCCGTCTTGAAACACGGACCAAGGAGTTTATCATGCACGCGAGTCAATGGGTCCATCGAAACCCAAAGGCGCAGTGAAAGTGAAGTCTCGACTTGTTCTCGAGATGTGGTGAGATGCCACTGTTTCTCGCACCTCGCCT---------------------------------------AGCACTAGGCACAAGAGCAGTGGTCGCATCACCGGCCCGTCCCATGATGTGGTCGTTGGAAAGGCGTGCAT-------T--CGTGTGCGTTGGAACCGGCGCGTCATCGGGGCGGAGCAGGAGCGTGCACGATAAGACCCGAAAGATGGTGAACTATGCTTGCGTAGGTTGAAGCCAGAGGAAACTCTGGTGGAGGACCGCAGCGATTCTGACGTGCAAATCGATCGTCAAACGTGAGTATAGGGGCGAAAGACTAATCGAACCATCTAGTAGCTGGTTCCCTC
	AF286943_D_stemmacephalum	------------------------AACCGGATTCCCCTAGTAACGGCGAGTGAAGAGGGAATAGCCCAGCACCGAAGCCTGCGGTAGTTTTACTGCTAGGCAATGTGGTGTTTGGGTCGGCTCGCGGGATTGCCACTCCACTCGAAGTCCAGCACTGAGTATGGTTCCCTGGATTTGGCCCAGAGAGGGTGAAAGGCCCGTGCGAGTGGAGGTTCAGACATGTGAGGCAATTCACCAGGTCGACCTTCGAGTCGGGTTGTTTGGGAATGCAGCCCAAAGTGGGTGGTAAACTCCATCCAAGGCTAAATACAAGCACGAGTCCGATAGCGAACAAGTACCGTGAGGGAAAGTTGAAAAGTACTTTGAAGAGAGAGTAAACAGTACGTGAAACCGCATAGAGGTAAACGGGTGGCGTCAAGCTGCAAGCCTAGAGGATTCAGTTGGTCGGTGTGTATGCGCGCCTGGCGCGTCTGTCGGACGGACAGTCCACTGCGAAAAGGTGGGCCTGGCCTTCTCTCGGGAGGGTTAGGATCGGTGTCCCGGG-AGGTTGCCGGAGCCGGCTGTTTTGTCTG--------ATAT-GGATGGGCCGGCCAATGCACTTCCTCTATTTGGTGAGCACCACGACTGGTGGAACTGCCAGTCTGCCGTAGTCAAGTCGGGTTTGGTCGATGGCTCTTC------------------GGGGTTGTCGGCTGGGCTTCGATCATCACAGGCGAACTCAGTGAGCGGCGTGCGTAAGTTTCGGCTTGCACACGTGTTATCGAACGCTGGTCGTCAACGGGTCTGTCTA-TCGGTGA-------GCAGTTGCTGGTGGATGTCCTGGTGGGCTACGGTGGTATGAATAACTGTGCAGGGCACCAGGGTTGTCGGTCTCTAG--TTCCGGCTCGTGCGCACACTGC-TGTGGGC--GTGGGG-TATTGCTGTAGGCTGCCAATTGCTGGGTCTGATCGTCGTGTTGCCTGCGCAAAGTGGGTCCGGCGGTGGTCTAGTGTTGGATGGTC-TGCA------TGTGAT-GCTTCCTGTGCGAGTCGGCGTGGGCCAAACAGTCTGTGGTGTTGTGGTAGACGAGCTACCCGACCCGTCTTGAAACACGGACCAAGGAGTTTATCATGCACGCGAGTCAATGGGTCCATCGAAACCCAAAGGCGCAGTGAAAGTGAAGTCTCGACTTGTTCTCGAGATGTGGTGAGATGCCACTGTTTCTCGCACCTCGCCT---------------------------------------AGCACTAGGCACAAGAGCAGTGGTCGCATCACCGGCCCGTCCCATGATGTGGTCGTTGGAAAGGCGTACAT-------T--CGTGTGCGTTGGAGCCGGCGCGTCATCGGGGCGGAGCAGGAGCGTGCACGATAAGACCCGAAAGATGGTGAACTATGCTTGCGTAGGTTGAAGCCAGAGGAAACTCTGGTGGAGGACCGCAGCGATTCTGACGTGCAAATCGATCGTCAAACGTGAGTATAGGGGCGAAAGACTAATCGAACCATCTAGTAGCTGGTTCCCTC
	KY552815_D_ditremum	--------------------------CAGGATTCCCCTAGTAACGGCGAGTGAAGAGGGAATAGCCCAGCACCGAAGCCTGCGGTAGTTTTACTGCTAGGCAATGTGGTGTTTGGGTCGGCTCGCGGGATTGCCACTCCACTCGAAGTCCAGCACTGAGTATGGTTCCCTGGATTTGGCCCAGAGAGGGTGAAAGGCCCGTGCGAGTGGAGGTTCAGACATGTGAGGCAATTCACCAGGCCGACCTTCGAGTCGGGTTGTTTGGGAATGCAGCCCAAAGCGGGTGGTAAACTCCATCCAAGGCTAAATACAAGCACGAGTCCGATAGCGAACAAGTACCGTGAGGGAAAGTTGAAAAGTACTTTGAAGAGAGAGTAAACAGTACGTGAAACCGCATAGAGGTAAACGGGTGGCGTCAAGCTGCAAGCCTAGAGGATTCAGTTGGTCGGTGTGTATGCGCGCCTGGCGCGTCTGTCGGACGGATAGTCCACTGCGAAAAGGTGGGCCTGGCCTTCTTTCGGGAGGGTTAGGATCGGTGTCCCGGG-AGGTTGCCGGAGCCGGCTGTCTTGTCTG--------ATTT-GGATGGATCGGCCAATGCACTTCCTCTATTTGGTGAGCACCACGACTGGTGGAACTGCCAGTCTGCCGTAGTCAAGTCGGGTTTGGTCGGTGGCTCTTC------------------GGGGTTGTCGGCCGAATTTCGATCATCACAGGCGAACTCAGTGAGCGGCGTGCGTAAGTTTCGGCTTGCACACGTGTTATCGAACACTGGTCGTCAACGGGTCTGTCTA-TCGGTGA-------GCAGTTGCCGGTGGATGTCCTGGTGGACTACGGTGGTATGAATAACTGTGCAGGGCACCAGGGTTGTCGGTCTCTAG--TTCCGGCTCGTGCGCACACTGC-TGTGGGC--GTGGGG-TATTGCTGTAGGCTGCCAATTGCTGGGTCTGATCGTCGTGTTGCCTGCGCAAAGTGGGTCCGGCGGTGGTCTAGTGTTGGATGGTC-TGCA------TGTGAT-GCTTCCTGTGCGAGTCGGCGTGGACCAAACAGTCTGTGGTGTTGTGGTAGACGAGCTACCCGACCCGTCTTGAAACACGGACCAAGGAGTTTATCATGCACGCGAGTCAATGGGTCCATCGAAACCCAAAGGCGCAGTGAAAGTGAAGTCTCGACTTGTTCTCGAGATGTGGTGAGATGCCACTGTTTCTCGCACCTCGCCT---------------------------------------AGCACTAGGCACAAGAGCAGTGGTCGCATCACCGGCCCGTCCCATGATGTGGTCGTTGGAAAGGCGTGCAT-------TTCGGTGTGCGTTGGAGCCGGCGCGTCATCGGGGCGGAGCAGGAGCGTGCACGATAAGACCCGAAAGATGGTGAACTATGCTTGCGTAGGTTGAAGCCAGAGGAAACTCTGGTGGAGGACCGCAGCGATTCTGACGTGCAAATCGATCGTCAAACGTGAGTATAGGG---------------------------------------
	KY552817_D_latus	---------------------------------CCCCTAGTAACGGCGAGTGAAGAGGGAATAGCCCAGCACCGAAGCCTGCGGTAGTTTTACTGCTAGGCAATGTGGTGTTTGGGTCGGCTCGCGGGATTGCCACTCCACTCGAAGTCCAGCACTGAGTATGGTTCCCTGGATTTGGCCCAGAGAGGGTGAAAGGCCCGTGCGAGTGGAGGTTCAGACATGTGAGGCAATTCACCAGGCCGACCTTCGAGTCGGGTTGTTTGGGAATGCAGCCCAAAGCGGGTGGTAAACTCCATCCAAGGCTAAATACAAGCACGAGTCCGATAGCGAACAAGTACCGTGAGGGAAAGTTGAAAAGTACTTTGAAGAGAGAGTAAACAGTACGTGAAACCGCATAGAGGTAAACGGGTGGCGTCAAGCTGCATGCCTAGAGGATTCAGTTGGTCGGTGTGTATGCGCGCCTGGCGCGTCTGTCGGACGGATAGTCCACTGCGAAAAGGTGGGCCTGGCCTTCTTTCGGGAGGGTTAGGATCGGTGTCCCGGG-AGGTTGCCGGAGCCGGCTGTCTTGTCTG--------ATTT-GGATGGATCGGCCAATGCACTTCCTCTATTTGGTGAGCACCACGACTGGTGGAACTGCCAGTCTGCCGTAGTCAAGTCGGGTTTGGTCGGTGGCTCTTC------------------GGGGTTGTCGGCTGAATTTCGATCATCACAGGCGAACTCAGTGAGCGGCGTGCGTAAGTTTCGGCTTGCACACGTGTTATCGAACACTGGTCGTCAACGGGTCTGTCTA-TCGGTGA-------GCAGTTGCCGGTGGATGTCCTGGTGGGCTACGGTGGTATGAATAACTGTGCAGGGCACCAGGGTTGTCGGTCTCTAG--TTCCGGCTCGTGCGCACACTGC-TGTGGGCGTGTGGGG-TATTGCTGTAGGCTGCCAATTGCTGGGTCTGATCGTCGTGTTGCCTGCGCAAAGTGGGTCCGGCGGTGGTCTAGTGTTGGATGGTC-TGCA------TGTGAT-GCTTCCTGTGCGAGTCGGCGTGGACCAAACAGTCTGTGGTGTTGTGGTAGACGAGCTACCCGACCCGTCTTGAAACACGGACCAAGGAGTTTATCATGCACGCGAGTCAATGGGTCCATCGAAACCCAAAGGCGCAGTGAAAGTGAAGTCTCGACTTGTTCTCGAGATGTGGTGAGATGCCACTGTTTCTCGCACCTCGCCT---------------------------------------AGCACTAGGCACAAGAGCAGTGGTCGCATCACCGGCCCGTCCCATGATGTGGTCGTTGGAAAGGCGTGCAT-------TTCGGTGTGCGTTGGAGCCGGCGCGTCATCGGGGCGGAGCAGGAGCGTGCACGATAAGACCCGAAAGATGGTGAACTATGCTTGCGTAGGTTGAAGCCAGAGGAAACTCTGGTGGAGGACCGCAGCGATTCTGACGTGCAAATCGATCGTCAAACGTGAGTATAGGGGCG------------------------------------
	KY552825_D_stemmacephalum	----------------------------GGATTCCCCTAGTAACGGCGAGTGAAGAGGGAATAGCCCAGCACCGAAGCCTGCGGTAGTTTTACTGCTAGGCAATGTGGTGTTTGGGTCGGCTCGCGGGATTGCCACTCCACTCGAAGTCCAGCACTGAGTATGGTTCCCTGGATTTGGCCCAGAGAGGGTGAAAGGCCCGTGCGAGTGGAGGTTCAGACATGTGAGGCAATTCACCAGGTCGACCTTCGAGTCGGGTTGTTTGGGAATGCAGCCCAAAGTGGGTGGTAAACTCCATCCAAGGCTAAATACAAGCACGAGTCCGATAGCGAACAAGTACCGTGAGGGAAAGTTGAAAAGTACTTTGAAGAGAGAGTAAACAGTACGTGAAACCGCATAGAGGTAAACGGGTGGCGTCAAGCTGCAAGCCTAGAGGATTCAGTTGGTCGGTGTGTATGCGCGCCTGGCGCGTCTGTCGGACGGACAGTCCACTGCGAAAAGGTGGGCCTGGCCTTCTCTCGGGAGGGTTAGGATCGGTGTCCCGGG-AGGTTGCCGGAGCCGGCTGTTTTGTCTG--------ATAT-GGATGGGCCGGCCAATGCACTTCCTCTATTTGGTGAGCACCACGACTGGTGGAACTGCCAGTCTGCCGTAGTCAAGTCGGGTTTGGTCGATGGCTCTTC------------------GGGGTTGTCGGCTGGGCTTCGATCATCACAGGCGAACTCAGTGAGCGGCGTGCGTAAGTTTCGGCTTGCACACGTGTTATCGAACGCTGGTCGTCAACGGGTCTGTCTA-TCGGTGA-------GCAGTTGCTGGTGGATGTCCTGGTGGGCTACGGTGGTATGAATAACTGTGCAGGGCACCAGGGTTGTCGGTCTCTAG--TTCCGGCTCGTGCGCACACTGC-TGTGGGC--GTGGGG-TATTGCTGTAGGCTGCCAATTGCTGGGTCTGATCGTCGTGTTGCCTGCGCAAAGTGGGTCCGGCGGTGGTCTAGTGTTGGATGGTC-TGCA------TGTGAT-GCTTCCTGTGCGAGTCGGCGTGGGCCAAACAGTCTGTGGTGTTGTGGTAGACGAGCTACCCGACCCGTCTTGAAACACGGACCAAGGAGTTTATCATGCACGCGAGTCAATGGGTCCATCGAAACCCAAAGGCGCAGTGAAAGTGAAGTCTCGACTTGTTCTCGAGATGTGGTGAGATGCCACTGTTTCTCGCACCTCGCCT---------------------------------------AGCACTAGGCACAAGAGCAGTGGTCGCATCACCGGCCCGTCCCATGATGTGGTCGTTGGAAAGGCGTACAT-------T--CGTGTGCGTTGGAGCCGGCGCGTCATCGGGGCGGAGCAGGAGCGTGCACGATAAGACCCGAAAGATGGTGAACTATGCTTGCGTAGGTTGAAGCCAGAGGAAACTCTGGTGGAGGACCGCAGCGATTCTGACGTGCAAATCGATCGTCAAACGTGAGTATAGGGGCG------------------------------------
	KY552816_D_latus	CACTAAGCGGAGGAAAAGAAACTAACCAGGATTCCCCTAGTAACGGCGAGTGAAGAGGGAATAGCCCAGCACCGAAGCCTGCGGTAGTTTTACTGCTAGGCAATGTGGTGTTTGGGTCGGCTCGCGGGATTGCCACTCCACTCGAAGTCCAGCACTGAGTATGGTTCCCTGGATTTGGCCCAGAGAGGGTGAAAGGCCCGTGCGAGTGGAGGTTCAGACATGTGAGGCAATTCACCAGGCCGACCTTCGAGTCGGGTTGTTTGGGAATGCAGCCCAAAGCGGGTGGTAAACTCCATCCAAGGCTAAATACAAGCACGAGTCCGATAGCGAACAAGTACCGTGAGGGAAAGTTGAAAAGTACTTTGAAGAGAGAGTAAACAGTACGTGAAACCGCATAGAGGTAAACGGGTGGCGTCAAGCTGCAAGCCTAGAGGATTCAGTTGGTCGGTGTGTATGCGCGCCTGGCGCGTCTGTCGGACGGATAGTCCACTGCGAAAAGGTGGGCCTGGCCTTCTTTCGGGAGGGTTAGGATCGGTGTCCCGGG-AGGTTGCCGGAGCCGGCTGTCTTGTCTG--------ATTT-GGATGGATCGGCCAATGCACTTCCTCTATTTGGTGAGCACCACGACTGGTGGAACTGCCAGTCTGCCGTAGTCAAGTCGGGTTTGGTCGGTGGCTCTTC------------------GGGGTTGTCGGCTGAATTTCGATCATCACAGGCGAACTCAGTGAGCGGCGTGCGTAAGTTTCGGCTTGCACACGTGTTATCGAACACTGGTCGTCAACGGGTCTGTCTA-TCGGTGA-------GCAGTTGCCGGTGGATGTCCTGGTGGGCTACGGTGGTATGAATAACTGTGCAGGGCACCAGGGTTGTCGGTCTCTAG--TTCCGGCTCGTGCGCACACTGC-TGTGGGCGTGTGGGG-TATTGCTGTAGGCTGCCAATTGCTGGGTCTGATCGTCGTGTTGCCTGCGCAAAGTGGGTCCGGCGGTGGTCTAGTGTTGGATGGTC-TGCA------TGTGAT-GCTTCCTGTGCGAGTCGGCGTGGACCAAACAGTCTGTGGTGTTGTGGTAGACGAGCTACCCGACCCGTCTTGAAACACGGACCAAGGAGTTTATCATGCACGCGAGTCAATGGGTCCATCGAAACCCAAAGGCGCAGTGAAAGTGAAGTCTCGACTTGTTCTCGAGATGTGGTGAGATGCCACTGTTTCTCGCACCTCGCCT---------------------------------------AGCACTAGGCACAAGAGCAGTGGTCGCATCACCGGCCCGTCCCATGATGTGGTCGTTGGAAAGGCGTGCAT-------TTCGGTGTGCGTTGGAGCCGGCGCGTCATCGGGGCGGAGCAGGAGCGTGCACGATAAGACCCGAAAGATGGTGAACTATGCTTGCGTAGGTTGAAGCCAGAGGAAACTCTGGTGGAGGACCGCAGCGATTCTGACGTGCAAATCGATCGTCAAACGTGAGTATAGGGGCGAAAGACTAATCGAACCATCTAGTAGCTGGTTCCCTC
	KY552812_D_dendriticus	CACTAAGCGGAGGAAAAGAAACTAACCAGGATTCCCCTAGTAACGGCGAGTGAAGAGGGAATAGCCCAGCACCGAAGCCTGCGGTAGTTTTACTGCTAGGCAATGTGGTGTTTGGGTCGGCTCGCGGGATTGCCACTCCACTCGAAGTCCAGCACTGAGTATGGTTCCCTGGATTTGGCCCAGAGAGGGTGAAAGGCCCGTGCGAGTGGAGGTTCAGACATGTGAGGCAATTCACCAGGCCGACCTTCGAGTCGGGTTGTTTGGGAATGCAGCCCAAAGCGGGTGGTAAACTCCATCCAAGGCTAAATACAAGCACGAGTCCGATAGCGAACAAGTACCGTGAGGGAAAGTTGAAAAGTACTTTGAAGAGAGAGTAAACAGTACGTGAAACCGCATAGAGGTAAACGGGTGGCGTCAAGCTGCAAGCCTAGAGGATTCAGTTGGTCGGTGTGTATGCGCGCCTGGCGCGTCTGTCGGACGGATAGTCCACTGCGAAAAGGTGGGCCTGGCCTTCTTTCGGGAGGGTTAGGATCGGTGTCCCGGG-AGGTTGCCGGAGCCGGCTGTCTTGCCTG--------ATTT-GGATGGATCGGCCAATGCACTTCCTCTATTTGGTGAGCACCACGACTGGTGGAACTGCCAGTCTGCCGTAGTCAAGTCGGGTTTGGTCGGTGGCTCTTC------------------GGGGTTGTCGGCTGAATTTCGATCATCACAGGCGAACTCAGTGAGCGGCGTGCGTAAGTTTCGGCTTGCACACGTGTTATCGAACACTGGTCGTCAACGGGTCTGTCTA-TCGGTGA-------GCAGTTGCCGGTGGATGTCCTGGTGGGCTACGGTGGTATGAATAACTGTGCAGGGCACCAGGGTTGTCGGTCTCTAG--TTCCGACTCGTGCGCACACTGC-TGTGGGC--GTGGGG-TATTGCTGTAGGCTGCCAATTGCTGGGTCTGATCGTCGTGTTGCCTGCGCAAAGTGGGTCCGGCGGTGGTCTAGTGTTGGATGGTC-TGCA------TGTGAT-GCTTCCTGTGCGAGTCGGCGTGGACCAAACAGTCTGTGGTGTTGTGGTAGACGAGCTACCCGACCCGTCTTGAAACACGGACCAAGGAGTTTATCATGCACGCGAGTCAATGGGTCCATCGAAACCCAAAGGCGCAGTGAAAGTGAAGTCTCGACTTGTTCTCGAGATGTGGTGAGATGCCACTGTTTCTCGCACCTCGCCT---------------------------------------AGCACTAGGCACAAGAGCAGTGGTCGCATCACCGGCCCGTCCCATGATGTGGTCGTTGGAAAGGCGTGCAT-------TTCGGTGTGCGTTGGAGCCGGCGCGTCATCGGGGCGGAGCAGGAGCGTGCACGATAAGACCCGAAAGATGGTGAACTATGCTTGCGTAGGTTGAAGCCAGAGGAAACTCTGGTGGAGGACCGCAGCGATTCTGACGTGCAAATCGATCGTCAAACGTGAGTATAGGGGCGAAAGACTAATCGAACCATCTAGTAGCTGGTTCCCTC
	KY552814_D_dendriticus	CACTAAGCGGAGGAAAAGAAACTAACCAGGATTCCCCTAGTAACGGCGAGTGAAGAGGGAATAGCCCAGCACCGAAGCCTGCGGTAGTTTTACTGCTAGGCAATGTGGTGTTTGGGTCGGCTCGCGGGATTGCCACTCCACTCGAAGTCCAGCACTGAGTATGGTTCCCTGGATTTGGCCCAGAGAGGGTGAAAGGCCCGTGCGAGTGGAGGTTCAGACATGTGAGGCAATTCACCAGGCCGACCTTCGAGTCGGGTTGTTTGGGAATGCAGCCCAAAGCGGGTGGTAAACTCCATCCAAGGCTAAATACAAGCACGAGTCCGATAGCGAACAAGTACCGTGAGGGAAAGTTGAAAAGTACTTTGAAGAGAGAGTAAACAGTACGTGAAACCGCATAGAGGTAAACGGGTGGCGTCAAGCTGCAAGCCTAGAGGATTCAGTTGGTCGGTGTGTATGCGCGCCTGGCGCGTCTGTCGGACGGATAGTCCACTGCGAAAAGGTGGGCCTGGCCTTCTTTCGGGAGGGTTAGGATCGGTGTCCCGGG-AGGTTGCCGGAGCCGGCTGTCTTGTCTG--------ATTT-GGATGGATCGGCCAATGCACTTCCTCTATTTGGTGAGCACCACGACTGGTGGAACTGCCAGTCTGCCGTAGTCAAGTCGGGTTTGGTCGGTGGCTCTTC------------------GGGGTTGTCGGCTGAATTTCGATCATCACAGGCGAACTCAGTGAGCGGCGTGCGTAAGTTTCGGCTTGCACACGTGTTATCGAACACTGGTCGTCAACGGGTCTGTCTA-TCGGTGA-------GCAGTTGCCGGTGGATGTCCTGGTGGGCTACGGTGGTATGAATAACTGTGCAGGGCACCAGGGTTGTCGGTCTCTAG--TTCCGAGTCGTGCGCACACTGC-TGTGGGC--GTGGGG-TATTGCTGTAGGCTGCCAATTGCTGGGTCTGATCGTCGTGTTGCCTGCGCAAAGTGGGTCCGGCGGTGGTCTAGTGTTGGATGGTC-TGCA------TGTGAT-GCTTCCTGTGCGAGTCGGCGTGGACCAAACAGTCTGTGGTGTTGTGGTAGACGAGCTACCCGACCCGTCTTGAAACACGGACCAAGGAGTTTATCATGCACGCGAGTCAATGGGTCCATCGAAACCCAAAGGCGCAGTGAAAGTGAAGTCTCGACTTGTTCTCGAGATGTGGTGAGATGCCACTGTTTCTCGCACCTCGCCT---------------------------------------AGCACTAGGCACAAGAGCAGTGGTCGCATCACCGGCCCGTCCCATGATGTGGTCGTTGGAAAGGCGTGCAT-------TTCGGTGTGCGTTGGAGCCGGCGCGTCATCGGGGCGGAGCAGGAGCGTGCACGATAAGACCCGAAAGATGGTGAACTATGCTTGCGTAGGTTGAAGCCAGAGGAAACTCTGGTGGAGGACCGCAGCGATTCTGACGTGCAAATCGATCGTCAAACGTGAGTATAGGGGCGAAAGACTAATCGAACCATCTAGTAGCTGGTTCCCTC
	KY552813_D_ditremum	CACTAAGCGGAGGAAAAGAAACTAACCAGGATTCCCCTAGTAACGGCGAGTGAAGAGGGAATAGCCCAGCACCGAAGCCTGCGGTAGTTTTACTGCTAGGCAATGTGGTGTTTGGGTCGGCTCGCGGGATTGCCACTCCACTCGAAGTCCAGCACTGAGTATGGTTCCCTGGATTTGGCCCAGAGAGGGTGAAAGGCCCGTGCGAGTGGAGGTTCAGACATGTGAGGCAATTCACCAGGCCGACCTTCGAGTCGGGTTGTTTGGGAATGCAGCCCAAAGCGGGTGGTAAACTCCATCCAAGGCTAAATACAAGCACGAGTCCGATAGCGAACAAGTACCGTGAGGGAAAGTTGAAAAGTACTTTGAAGAGAGAGTAAACAGTACGTGAAACCGCATAGAGGTAAACGGGTGGCGTCAAGCTGCAAGCCTAGAGGATTCAGTTGGTCGGTGTGTATGCGCGCCTGGCGCGTCTGTCGGACGGATAGTCCACTGCGAAAAGGTGGGCCTGGCCTTCTTTCGGGAGGGTTAGGATCGGTGTCCCGGG-AGGTTGCCGGAGCCGGCTGTCTTGTCTG--------ATTT-GGATGGATCGGCCAATGCACTTCCTCTATTTGGTGAGCACCACGACTGGTGGAACTGCCAGTCTGCCGTAGTCAAGTCGGGTTTGGTCGGTGGCTCTTC------------------GGGGTTGTCGGCTGAATTTCGATCATCACAGGCGAACTCAGTGAGCGGCGTGCGTAAGTTTCGGCTTGCACACGTGTTATCGAACACTGGTCGTCAACGGGTCTGTCTA-TCGGTGA-------GCAGTTGCCGGTGGATGTCCTGGTGGGCTACGGTGGTATGAATAACTGTGCAGGGCACCAGGGTTGTCGGTCTCTAG--TTCCGACTCGTGCGCACACTGC-TGTGGGC--GTGGGG-TATTGCTGTAGGCTGCCAATTGCTGGGTCTGATCGTCGTGTTGCCTGCGCAAAGTGGGTCCGGCGGTGGTCTAGTGTTGGATGGTC-TGCA------TGTGAT-GCTTCCTGTGCGAGTCGGCGTGGACCAAACAGTCTGTGGTGTTGTGGTAGACGAGCTACCCGACCCGTCTTGAAACACGGACCAAGGAGTTTATCATGCACGCGAGTCAATGGGTCCATCGAAACCCAAAGGCGCAGTGAAAGTGAAGTCTCGACTTGTTCTCGAGATGTGGTGAGATGCCACTGTTTCTCGCACCTCGCCT---------------------------------------AGCACTAGGCACAAGAGCAGTGGTCGCATCACCGGCCCGTCCCATGATGTGGTCGTTGGAAAGGCGTGCAT-------TTCGGTGTGCGTTGGAGCCGGCGCGTCATCGGGGCGGAGCAGGAGCGTGCACGATAAGACCCGAAAGATGGTGAACTATGCTTGCGTAGGTTGAAGCCAGAGGAAACTCTGGTGGAGGACCGCAGCGATTCTGACGTGCAAATCGATCGTCAAACGTGAGTATAGGGGCGAAAGACTAATCGAACCATCTAGTAGCTGGTTCCCTC
	DQ925325_L_alternans	CACTAAGCGGAGGAAAAGAAACTAACCAGGATTCCCCTAGTAACGGCGAGTGAAGAGGGAATAGCCCAGCACCGAAGCCTGCGGTAGTTTTACTGCTAGGCAATGTGGTGTTTGGGTCGGCTCGCGGGATTGCCACTCCACTCGAAGTCCAGCACTGAGTATGGTTCCCTGGATTTGGCCCAGAGAGGGTGAAAGGCCCGTGCGAGTGGAGGTTCAGACATGTGAGGCAATTCACCAGGCCGACCTTCGAGTCGGGTTGTTTGGGAATGCAGCCCAAAGCGGGTGGTAAACTCCATCCAAGGCTAAATACAAGCACGAGTCCGATAGCGAACAAGTACCGTGAGGGAAAGTTGAAAAGTACTTTGAAGAGAGAGTAAACAGTACGTGAAACCGCATAGAGGTAAACGGGTGGCGTCAAGCTGCAAGCCTAGAGGATTCAGTTGGTCGGTGTGTATGCGCGCCTGGCGCGTCTGTCGGAGGGATAGTCCACTGCGAAAAGGTGGGCCTGGCCTTCTCTCGGGAGGGCTAGGATCGGTGTCCCGGGTTGGTTGCCGGAGCCGGCTGTCTTGTCTG--------ATTT-GGATGGATCGGCCAATGCACTTCCTCTATTTGGTGAGCACCACGACTGGTGGAACTGCCAGTCTGCCGTAGTCAAGTCGGGTTTGGTCGGTGGCTCTTC------------------GGGGTTGTCGGCTGAAGTTCGATCATCACAGGCGAACTCAGTGAGCGGCGTGCGTAAGTTTCGGCTTGCCCACGTGTTATCGAACACTGGTCGTCAACGGGTCTGTCTA-TCGGTGA-------GCAGTTGCCGGTGGATGTCCTGGTGGGCTACGGTGGTATGAATAACTGTGCAGGGCACCAGGGTTGTCGGTCTCTAG--TTCCGGCTCGTGCGCACACTGC-TGTGGGCGTGTGGGG-TATTGCTGTAGGCTGCCAATTGCTGGGTCTGATCGTCGTGTTGCCTGCGCAAAGTGGGTCCGGCGGTGGTCTAGTGTTGGATGGTC-TGCA------TGTGAT-GCTTCCTGTGCGAGTTGGCGTGGACCAAACAGTCTGTGGTGTTGTGGTAGACGAGCTACCCGACCCGTCTTGAAACACGGACCAAGGAGTTTATCATGCACGCGAGTCAATGGGTCCATCGAAACCCAAAGGCGCAGTGAAAGTGAAGTCTCGACTTGTTCTCGAGATGTGGTGAGATGCCACTGTTTCTCGCACCTCGCCT---------------------------------------AGCACTAGGCACAAGAGCAGTGGTCGCATCACCGGCCCGTCCCATGATGTGGTCGTTGGAAAGGCGTGCAT-------TTCGGTGTGCGTTGGAGCCGGCGCGTCATCGGGGCGGAGCAGGAGCGTGCACGATAAGACCCGAAAGATGGTGAACTATGCTTGCGTAGGTTGAAGCCAGAGGAAACTCTGGTGGAGGACCGCAGCGATTCTGACGTGCAAATCGATCGTCAAACGTGAGTATAGGGGCGAAAGACTAATCGAACCATCTAGTAGCTGGT------
	KY552819_L_cf_intestinalis	CACTAAGCGGAGGAAAAGAAACTAACCAGGATTCCCCTAGTAACGGCGAGTGAAGAGGGAATAGCCCAGCACCGAAGCCTGCGGTAGTTTTACTGCTAGGCAATGTGGTGTTTGGGTCGGCTCGCGGGATTGCCACTCCACTCGAAGTCCAGCACTGAGTATGGTTCCCTGGATTTGGCCCAGAGAGGGTGAAAGGCCCGTGCGAGTGGAGGTTCAGACATGTGAGGCAATTCACCAGGCCGACCTTCGAGTCGGGTTGTTTGGGAATGCAGCCCAAAGCGGGTGGTAAACTCCATCCAAGGCTAAATACAAGCACGAGTCCGATAGCGAACAAGTACCGTGAGGGAAAGTTGAAAAGTACTTTGAAGAGAGAGTAAACAGTACGTGAAACCGCATAGAGGTAAACGGGTGGCGTCAAGCTGCAAGCCTAGAGGATTCAGTTGGTCGGTGTGTATGCGCGCCTGGCGCGTCTGTCGGAGGGATAGTCCACTGCGAAAAGGTGGGCCTGGCCTTCTTTCGGGAGGGTTAGGATCGGTGTCCCGGGTTGGTTGCCGGAGCCGGCTGTCTTGTCTG--------ATTT-GGATGGATCGGCCAATGCACTTCCTCTATTTGGTGAGCACCACGACTGGTGGAACTGCCAGTCTGCCGTAGTCAAGTCGGGTTTGGTCGGTGGCTCTTC------------------GGGGTTGTCGGCTGAATTTCGATCATCACAGGCGAAGTCAGTGAGCGGCGTGCGTAAGTTTCGGCTTGCCCACGTGTTATCGAACACTGGTCGTCAACGGGTCTGTCTA-TCGGTGA-------GCAGTTGCCGGTGGATGTCCTGGTGGGCTACGGTGGTATGAATAACTGTGCAGGGCACCAGGGTTGTCGGTCTCTAG--TTCCGGCTCGTGCGCACACTGC-TGTGGGCGTGTGGGG-TATTGCTGTAGGCTGCCAATTGCTGGGTCTGATCGTCGTGTTGCCTGCGCAAAGTGGGTCCGGCGGTGGTCTAGTGTTGGATGGTC-TGCA------TGTGAT-GCTTCCTGTGCGAGTTGGCGTGGACCAAACAGTCTGTGGTGTTGTGGTAGACGAGCTACCCGACCCGTCTTGAAACACGGACCAAGGAGTTTATCATGCACGCGAGTCAATGGGTCCATCGAAACCCAAAGGCGCAGTGAAAGTGAAGTCTCGACTTGTTCTCGAGATGTGGTGAGATGCCACTGTTTCTCGCACCTCGCCT---------------------------------------AGCACTAGGCACAAGAGCAGTGGTCGCATCACCGGCCCGTCCCATGATGTGGTCGTTGGAAAGGCGTGCAT-------TTCGGTGTGCGTTGGAGCCGGCGCGTCATCGGGGCGGAGCAGGAGCGTGCACGATAAGACCCGAAAGATGGTGAACTATGCTTGCGTAGGTTGAAGCCAGAGGAAACTCTGGTGGAGGACCGCAGCGATTCTGACGTGCAAATCGATCGTCAAACGTGAGTATAGGGGCGAAAGACTAATCGAACCATCTAGTAGCTGGTTCCCTC
	KY552820_L_pavlovskii	CACTAAGCGGAGGAAAAGAAACTAACCAGGATTCCCCTAGTAACGGCGAGTGAAGAGGGAATAGCCCAGCACCGAAGCCTGCGGTAGTTTTACTGCTAGGCAATGTGGTGTTTGGGTCGGCTCGCGGGATTGCCACTCCACTCGAAGTCCAGCACTGAGTATGGTTCCCTGGATTTGGCCCAGAGAGGGTGAAAGGCCCGTGCGAGTGGAGGTTCAGACATGTGAGGCAATTCACCAGGCCGACCTTCGAGTCGGGTTGTTTGGGAATGCAGCCCAAAGCGGGTGGTAAACTCCATCCAAGGCTAAATACAAGCACGAGTCCGATAGCGAACAAGTACCGTGAGGGAAAGTTGAAAAGTACTTTGAAGAGAGAGTAAACAGTACGTGAAACCGCATAGAGGTAAACGGGTGGCGTCAAGCTGCAAGCCTAGAGGATTCAGTTGGTCGGTGTGTATGCGCGCCTGGCGCGTCTGTCGGAGGGATAGTCCACTGCGAAAAGGTGGGCCTGGCCTTCTTTCGGGAGGGTTAGGATCGGTGTCCCGGGTTGGTTGCCGGAGCCGGCTGTCTTGTCTG--------ATTT-GGATGGATCGGCCAATGCACTTCCTCTATTTGGTGAGCACCACGACTGGTGGAACTGCCAGTCTGCCGTAGTCAAGTCGGGTTTGGTCGGTGGCTCTTCTT----------------GGGGTTGTCGGCTGAATTTCGATCATCACAGGCGAACTCAGTGAGCGGCGTGCGTAAGTTTCGGCTTGCCCACGTGTTATCGAACACTGGTCGTCAACGGGTCTGTCTA-TCGGTGA-------GCAGTTGCCGGTGGATGTCCTGGTGGGCTACGGTGGTATGAATAACTGTGCAGGGCACCAGGGTTGTCGGTCTCTAG--TTCCGGCTCGTGCGCACACTGC-TGTGGGCGTGTGGGG-TATTGCTGTAGGCTGCCAATTGCTGGGTCTGATCGTCGTGTTGCCTGCGCAAAGTGGGTCCGGCGGTGGTCTGGTGTTGGATGGTC-TGCA------TGTGAT-GCTTCCTGTGCGAGTTGGCGTGGACCAAACAGTCTGTGGTGTTGTGGTAGACGAGCTACCCGACCCGTCTTGAAACACGGACCAAGGAGTTTATCATGCACGCGAGTCAATGGGTCCATCGAAACCCAAAGGCGCAGTGAAAGTGAAGTCTCGACTTGTTCTCGAGATGTGGTGAGATGCCACTGTTTCTCGCACCTCGCCT---------------------------------------AGCACTAGGCACAAGAGCAGTGGTCGCATCACCGGCCCGTCCCATGATGTGGTCGTTGGAAAGGCGTGCAT-------TTCGGTGTGCGTTGGAGCCGGCGCGTCATCGGGGCGGAGCAGGAGCGTGCACGATAAGACCCGAAAGATGGTGAACTATGCTTGCGTAGGTTGAAGCCAGAGGAAACTCTGGTGGAGGACCGCAGCGATTCTGACGTGCAAATCGATCGTCAAACGTGAGTATAGGGGCGAAAGACTAATCGAACCATCTAGTAGCTGGTTCCCTC
	DQ925327_A_pacificus	CACTAAGCGGAGGAAAAGAAACTAACCAGGATTCCCCTAGTAACGGCGAGTGAAGAGGGAATAGCCCAGCACCGAAGCCTGCGGTAGTTTTACTGCTAGGCAATGTGGTGTTTGGGTCGGCTCGCGGGATTGCCACTCCACTCGAAGTCCAGCACTGAGTATGGTTCCCTGGATTTGGCCCAGAGAGGGTGAAAGGCCCGTGCGAGTGGAGGTTCAGACATGTGAGGCAATTCACCAGGTCGACCTTCGAGTCGGGTTGTTTGGGAATGCAGCCCAAAGTGGGTGGTAAACTCCATCCAAGGCTAAATACAAGCACGAGTCCGATAGCGAACAAGTACCGTGAGGGAAAGTTGAAAAGTACTTTGAAGAGAGAGTAAACAGTACGTGAAACCGCATAGAGGTAAACGGGTGGCGTCAAGCTGCAAGCCTAGAGGATTCAGTTGGTCGGTGTGTATGCGCGCCTGGCGCGTCCGTCGGACAGATAGTCCACTGCGAAAAGGTGGGCCTTGCCTTCTTTCGGGAGGGTGAGGATCGGTGTCCCGGG-AGGTTGCCGGAGCCGGCTGTTTTGTCTG--------ATTT-GGATGGATCGGCCAATGCACTTCCTCTATTTGGTGAGCACCACGACTGGTGGAACTGCCAGTCTGCCGTAGTCAAGTCGAGTTTGGTGGATGGCTCCTCTCGG--------------GGGGTTGTCGGCTGAGCTTCGATCATCACAGGCGAAGTCAGTGAGCGGCGCGTGTAAGTCTCGGCTTGCACACGTGTTATCGAGCACTGGTCGTGAACGGGTCTGTCTG-TCGGTGG------TGTAGTGACCGGCGGATGTCCTGGTGGGCTACGGTGGTATGAATAACTGTGCAGGGCACCAGGGTTGTCGGTCTCTAG-TTTCCGGCTCGTGCGCACACTGCATGTGGGC--GTGGGGTTGTCACTGTAGGCTGCCAATTGCTGGGTCTGATCGTCGTGTTGCCTGCGCAAAGTGGGTCCGGCGGTGGTCTAGTGTTGGATGGTCTTGCA------TGTGAT-GCTTCCTGTGCGAGTCGGCGTGGACCAAACAGTCTGTGGTGTTGTGGTAGACGAGCTACCCGACCCGTCTTGAAACACGGACCAAGGAGTTTATCATGCACGCGAGTCAATGGGTCCATCGAAACCCAAAGGCGCAGTGAAAGTGAAGTCTCGACTTGTTCTCGAGATGTGGTGAGATGCCACTGTTTCTCGCACCTCGCCT---------------------------------------AGCACTAGGCACAAGAGCAGTGGCCGCATCACCGGCCCGTCCCATGATGTGGTCGTTGGAAAGGCGTGGAT-------TTCGGTCTGCGTTGGAGCCGGCGCGTCATCGGGGCGGAGCAGGAGCGTGCACGATAAGACCCGAAAGATGGTGAACTATGCTTGCGTAGGTTGAAGCCAGAGGAAACTCTGGTGGAGGACCGCAGCGATTCTGACGTGCAAATCGATCGTCAAACGTGAGTATAGGGGCGAAAGACTAATCGAACCATCTAGTAGCTGGTTCCCTC
	KY552808_A_pacificus	CACTAAGCGGAGGAAAAGAAACTAACCAGGATTCCCCTAGTAACGGCGAGTGAAGAGGGAATAGCCCAGCACCGAAGCCTGCGGTAGTTTTACTGCTAGGCAATGTGGTGTTTGGGTCGGCTCGCGGGATTGCCACTCCACTCGAAGTCCAGCACTGAGTATGGTTCCCTGGATTTGGCCCAGAGAGGGTGAAAGGCCCGTGCGAGTGGAGGTTCAGACATGTGAGGCAATTCACCAGGTCGACCTTCGAGTCGGGTTGTTTGGGAATGCAGCCCAAAGTGGGTGGTAAACTCCATCCAAGGCTAAATACAAGCACGAGTCCGATAGCGAACAAGTACCGTGAGGGAAAGTTGAAAAGTACTTTGAAGAGAGAGTAAACAGTACGTGAAACCGCATAGAGGTAAACGGGTGGCGTCAAGCTGCAAGCCTAGAGGATTCAGTTGGTCGGTGTGTATGCGCGCCTGGCGCGTCCGTCGGACAGATAGTCCACTGCGAAAAGGTGGGCCTTGCCTTCTTTCGGGAGGGTGAGGATCGGTGTCCCGGG-AGGTTGCCGGAGCCGGCTGTTTTGTCTG--------ATTT-GGATGGATCGGCCAATGCACTTCCTCTATTTGGTGAGCACCACGACTGGTGGAACTGCCAGTCTGCCGTAGTCAAGTCGAGTTTGGTGGATGGCTCCTCTCGG--------------GGGGTTGTCGGCTGAGCTTCGATCATCACAGGCGAAGTCAGTGAGCGGCGCGTGTAAGTCTCGGCTTGCACACGTGTTATCGAGCACTGGTCGTGAACGGGTCTGTCTG-TCGGTGG------TGTAGTGACCGGCGGATGTCCTGGTGGGCTACGGTGGTATGAATAACTGTGCAGGGCACCAGGGTTGTCGGTCTCTAG-TTTCCGGCTCGTGCGCACACTGCATGTGGGC--GTGGGGTTGTCACTGTAGGCTGCCAATTGCTGGGTCTGATCGTCGTGTTGCCTGCGCAAAGTGGGTCCGGCGGTGGTCTAGTGTTGGATGGTCTTGCA------TGTGAT-GCTTCCTGTGCGAGTCGGCGTGGACCAAACAGTCTGTGGTGTTGTGGTAGACGAGCTACCCGACCCGTCTTGAAACACGGACCAAGGAGTTTATCATGCACGCGAGTCAATGGGTCCATCGAAACCCAAAGGCGCAGTGAAAGTGAAGTCTCGACTTGTTCTCGAGATGTGGTGAGATGCCACTGTTTCTCGCACCTCGCCT---------------------------------------AGCACTAGGCACAAGAGCAGTGGCCGCATCACCGGCCCGTCCCATGATGTGGTCGTTGGAAAGGCGTGGAT-------TTCGGTCTGCGTTGGAGCCGGCGCGTCATCGGGGCGGAGCAGGAGCGTGCACGATAAGACCCGAAAGATGGTGAACTATGCTTGCGTAGGTTGAAGCCAGAGGAAACTCTGGTGGAGGACCGCAGCGATTCTGACGTGCAAATCGATCGTCAAACGTGAGTATAGGGGCGAAAGACTAATCGAACCATCTAGTAGCTGGTTCCCTC
	KY552809_A_pacificus	CACTAAGCGGAGGAAAAGAAACTAACCAGGATTCCCCTAGTAACGGCGAGTGAAGAGGGAATAGCCCAGCACCGAAGCCTGCGGTAGTTTTACTGCTAGGCAATGTGGTGTTTGGGTCGGCTCGCGGGATTGCCACTCCACTCGAAGTCCAGCACTGAGTATGGTTCCCTGGATTTGGCCCAGAGAGGGTGAAAGGCCCGTGCGAGTGGAGGTTCAGACATGTGAGGCAATTCACCAGGTCGACCTTCGAGTCGGGTTGTTTGGGAATGCAGCCCAAAGTGGGTGGTAAACTCCATCCAAGGCTAAATACAAGCACGAGTCCGATAGCGAACAAGTACCGTGAGGGAAAGTTGAAAAGTACTTTGAAGAGAGAGTAAACAGTACGTGAAACCGCATAGAGGTAAACGGGTGGCGTCAAGCTGCAAGCCTAGAGGATTCAGTTGGTCGGTGTGTATGCGCGCCTGGCGCGTCCGTCGGACAGATAGTCCACTGCGAAAAGGTGGGCCTTGCCTTCTTTCGGGAGGGTGAGGATCGGTGTCCCGGG-AGGTTGCCGGAGCCGGCTGTTTTGTCTG--------ATTT-GGATGGATCGGCCAATGCACTTCCTCTATTTGGTGAGCACCACGACTGGTGGAACTGCCAGTCTGCCGTAGTCAAGTCGAGTTTGGTGGATGGCTCCTCTCGG--------------GGGGTTGTCGGCTGAGCTTCGATCATCACAGGCGAAGTCAGTGAGCGGCGCGTGTAAGTCTCGGCTTGCACACGTGTTATCGAGCACTGGTCGTGAACGGGTCTGTCTG-TCGGTGG------TGTAGTGACCGGCGGATGTCCTGGTGGGCTACGGTGGTATGAATAACTGTGCAGGGCACCAGGGTTGTCGGTCTCTAG-TTTCCGGCTCGTGCGCACACTGCATGTGGGC--GTGGGGTTGTCACTGTAGGCTGCCAATTGCTGGGTCTGATCGTCGTGTTGCCTGCGCAAAGTGGGTCCGGCGGTGGTCTAGTGTTGGATGGTCTTGCA------TGTGAT-GCTTCCTGTGCGAGTCGGCGTGGACCAAACAGTCTGTGGTGTTGTGGTAGACGAGCTACCCGACCCGTCTTGAAACACGGACCAAGGAGTTTATCATGCACGCGAGTCAATGGGTCCATCGAAACCCAAAGGCGCAGTGAAAGTGAAGTCTCGACTTGTTCTCGAGATGTGGTGAGATGCCACTGTTTCTCGCACCTCGCCT---------------------------------------AGCACTAGGCACAAGAGCAGTGGCCGCATCACCGGCCCGTCCCATGATGTGGTCGTTGGAAAGGCGTGGAT-------TTCGGTCTGCGTTGGAGCCGGCGCGTCATCGGGGCGGAGCAGGAGCGTGCACGATAAGACCCGAAAGATGGTGAACTATGCTTGCGTAGGTTGAAGCCAGAGGAAACTCTGGTGGAGGACCGCAGCGATTCTGACGTGCAAATCGATCGTCAAACGTGAGTATAGGGGCGAAAGACTAATCGAACCATCTAGTAGCTGGTTCCCTC
	KY552810_A_pacificus	CACTAAGCGGAGGAAAAGAAACTAACCAGGATTCCCCTAGTAACGGCGAGTGAAGAGGGAATAGCCCAGCACCGAAGCCTGCGGTAGTTTTACTGCTAGGCAATGTGGTGTTTGGGTCGGCTCGCGGGATTGCCACTCCACTCGAAGTCCAGCACTGAGTATGGTTCCCTGGATTTGGCCCAGAGAGGGTGAAAGGCCCGTGCGAGTGGAGGTTCAGACATGTGAGGCAATTCACCAGGTCGACCTTCGAGTCGGGTTGTTTGGGAATGCAGCCCAAAGTGGGTGGTAAACTCCATCCAAGGCTAAATACAAGCACGAGTCCGATAGCGAACAAGTACCGTGAGGGAAAGTTGAAAAGTACTTTGAAGAGAGAGTAAACAGTACGTGAAACCGCATAGAGGTAAACGGGTGGCGTCAAGCTGCAAGCCTAGAGGATTCAGTTGGTCGGTGTGTATGCGCGCCTGGCGCGTCCGTCGGACAGATAGTCCACTGCGAAAAGGTGGGCCTTGCCTTCTTTCGGGAGGGTGAGGATCGGTGTCCCGGG-AGGTTGCCGGAGCCGGCTGTTTTGTCTG--------ATTT-GGATGGATCGGCCAATGCACTTCCTCTATTTGGTGAGCACCACGACTGGTGGAACTGCCAGTCTGCCGTAGTCAAGTCGAGTTTGGTGGATGGCTCCTCTCGG--------------GGGGTTGTCGGCTGAGCTTCGATCATCACAGGCGAAGTCAGTGAGCGGCGCGTGTAAGTCTCGGCTTGCACACGTGTTATCGAGCACTGGTCGTGAACGGGTCTGTCTG-TCGGTGG------TGTAGTGACCGGCGGATGTCCTGGTGGGCTACGGTGGTATGAATAACTGTGCAGGGCACCAGGGTTGTCGGTCTCTAG-TTTCCGGCTCGTGCGCACACTGCATGTGGGC--GTGGGGTTGTCACTGTAGGCTGCCAATTGCTGGGTCTGATCGTCGTGTTGCCTGCGCAAAGTGGGTCCGGCGGTGGTCTAGTGTTGGATGGTCTTGCA------TGTGAT-GCTTCCTGTGCGAGTCGGCGTGGACCAAACAGTCTGTGGTGTTGTGGTAGACGAGCTACCCGACCCGTCTTGAAACACGGACCAAGGAGTTTATCATGCACGCGAGTCAATGGGTCCATCGAAACCCAAAGGCGCAGTGAAAGTGAAGTCTCGACTTGTTCTCGAGATGTGGTGAGATGCCACTGTTTCTCGCACCTCGCCT---------------------------------------AGCACTAGGCACAAGAGCAGTGGCCGCATCACCGGCCCGTCCCATGATGTGGTCGTTGGAAAGGCGTGGAT-------TTCGGTCTGCGTTGGAGCCGGCGCGTCATCGGGGCGGAGCAGGAGCGTGCACGATAAGACCCGAAAGATGGTGAACTATGCTTGCGTAGGTTGAAGCCAGAGGAAACTCTGGTGGAGGACCGCAGCGATTCTGACGTGCAAATCGATCGTCAAACGTGAGTATAGGGGCGAAAGACTAATCGAACCATCTAGTAGCTGGTTCCCTC
	KY552835_S_mansoni	CACTAAGCGGAGGAAAAGAAACTAACCAGGATTCCCCTAGTAACGGCGAGTGAAGAGGGAATAGCCCAGCACCGAAGCCTGCGGTAGGTTTACTGCTAGGCAATGTGGTGTTTGGGTCGACTCGCGGGATTGCCACTCCACTCGAAGTCCAGCACTGAGTATGGTTCCCTGGATTTGGCCCAGAGAGGGTGAAAGGCCCGTGCGAGTGGAGGTTCAGACATGTGAGGCAATTCACCAGGTCGACCTTCGAGTCGGGTTGTTTGGGAATGCAGCCCAAAGTGGGTGGTAAACTCCATCCAAGGCTAAATACAAGCACGAGTCCGATAGCGAACAAGTACCGTGAGGGAAAGTTGAAAAGTACTTTGAAGAGAGAGTAAACAGTACGTGAAACCGCATAGAGGTAAACGGGTGGCGTCAAGCTGCAAGCCTAGAGGATTCAGTTGATCGGTGTGTATGCGCGCCTGGCGTGTCTGTCGGACGGACAGTCCACTGCGAAATGGTGGGCCTGCCTTTCTTCTTGGGGGGC-AGGATCGGTGTTCCGGG-TGGTTGCCGGTGCCGGCTGTTTTGTCTGTCTGCGCAGTGT-GGATGGACCGGTCAATGCACTTCCTCTATTTGGTGAGCACCACGACTGGTGGAACTGCCAGTCTGCCATAGTCAAGTCGGATTTGGTCGGTGGCTCTCCTCGTCGTCTTGGTGTGGGGGGGTCATCGGCTGAGTTTCG---ATCACAGGCGAACTCAGTGAGCGGCGCGTGTAGGCATTCGCTTGCACACGTGTTATCGAGCACTGGTCGTCAACGGGTCTGCCTG-TCGGTTGTTGT-GTACAGTCGCCGGCGGGTGTCCTGGTGGGCTATGGTGGTATGAATAACTGTGCAGGGCACCAGAGTTGTCGGTCTCTAG-TTTCCGTCTCGTGCGCACACTGTATGTGGGC--GTGGGG-TGTTGCTGTAGGCTGCCAATTGCTGGGTCTGATCGTCGTGTTGCCTGCGCAAAGTGGGCCCGGCGGTGGTCTGGTGTTGGGTGGTC-TGCATTTGTGTGTGAT-GCCTCCTGTGCGAGCCGGCGTGGACCAAACAGTCTGTGGTGTTGTGGTAGACGAGCTACCCGACCCGTCTTGAAACACGGACCAAGGAGTTTATCATGCACGCGAGTCAATGGGTCCACCGAAACCCAAAGGCGCAGTGAAAGTAAAGTCTCGACTTGTTCTCGGGATGTGGTGAGATGCCACTGTTTCTCGCACCTCCCCTGGCGCGCGCAGCTTGCTGTGTGTGTGTTTGTGGGTCTGCAGCACCAGGCAAAAGAGCAGTGGCCGCATCACCGGCCCGTCCCATGATGTGGTCGTTGGAAAGGCGTGGATCGTTTTGTGTGGTCTGCGTTGGAACCGGCGCGTCATCGGGGCGGAGCAAGAGCGTGCACGATAAGACCCGAAAGATGGTGAACTATGCTTGCGTAGGTTGAAGCCAGAGGAAACTCTGGTGGAGGACCGCAGCGATTCTGACGTGCAAATCGATCGTCAAACGCGAGTATAGGGGCGAAAGACTAATCGAACCATCTAGTAGCTGGTTCCCTC
	KY552836_S_mansoni	CACTAAGCGGAGGAAAAGAAACTAACCAGGATTCCCCTAGTAACGGCGAGTGAAGAGGGAATAGCCCAGCACCGAAGCCTGCGGTAGGTTTACTGCTAGGCAATGTGGTGTTTGGGTCGACTCGCGGGATTGCCACTCCACTCGAAGTCCAGCACTGAGTATGGTTCCCTGGATTTGGCCCAGAGAGGGTGAAAGGCCCGTGCGAGTGGAGGTTCAGACATGTGAGGCAATTCACCAGGTCGACCTTCGAGTCGGGTTGTTTGGGAATGCAGCCCAAAGTGGGTGGTAAACTCCATCCAAGGCTAAATACAAGCACGAGTCCGATAGCGAACAAGTACCGTGAGGGAAAGTTGAAAAGTACTTTGAAGAGAGAGTAAACAGTACGTGAAACCGCATAGAGGTAAACGGGTGGCGTCAAGCTGCAAGCCTAGAGGATTCAGTTGATCGGTGTGTATGCGCGCCTGGCGTGTCTGTCGGACGGACAGTCCACTGCGAAATGGTGGGCCTGCCTTTCTTCTTGGGGGGC-AGGATCGGTGTTCCGGG-TGGTTGCCGGTGCCGGCTGTTCTGTCTGTCTGCGCAGTGT-GGATGGACCGGTCAATGCACTTCCTCTATTTGGTGAGCACCACGACTGGTGGAACTGCCAGTCTGCCATAGTCAAGTCGGATTTGGTCGGTGGCTCTCCTCGTCGTCTTGGTGTGGGGGGGTCATCGGCTGAGTTTCG---ATCACAGGCGAACTCAGTGAGCGGCGCGTGTAGGCATTCGCTTGCACACGTGTTATCGAGCACTGGTCGTCAACGGGTCTGCCTG-TCGGTTGTTGT-GTACAGTCGCCGGCGGGTGTCCTGGTGGGCTATGGTGGTATGAATAACTGTGCAGGGCACCAGAGTTGTCGGTCTCTAG-TTTCCGTCTCGTGCGCACACTGTATGTGGGC--GTGGGG-TGTTGCTGTAGGCTGCCAATTGCTGGGTCTGATCGTCGTGTTGCCTGCGCAAAGTGGGCCCGGCGGTGGTCTGGTGTTGGGTGGTC-TGCATTTGTGTGTGAT-GCCTCCTGTGCGAGCCGGCGTGGACCAAACAGTCTGTGGTGTTGTGGTAGACGAGCTACCCGACCCGTCTTGAAACACGGACCAAGGAGTTTATCATGCACGCGAGTCAATGGGTCCACCGAAACCCAAAGGCGCAGTGAAAGTAAAGTCTCGACTTGTTCTCGGGATGTGGTGAGATGCCACTGTTTCTCGCACCTCCCCTGGCGCGCGCAGCTTGCTGTGTGTGTGTTTGTGGGTCTGCAGCACCAGGCAAAAGAGCAGTGGCCGCATCACCGGCCCGTCCCATGATGTGGTCGTTGGAAAGGCGTGGATCGTTTTGTGTGGTCTGCGTTGGAACCGGCGCGTCATCGGGGCGGAGCAAGAGCGTGCACGATAAGACCCGAAAGATGGTGAACTATGCTTGCGTAGGTTGAAGCCAGAGGAAACTCTGGTGGAGGACCGCAGCGATTCTGACGTGCAAATCGATCGTCAAACGCGAGTATAGGGGCGAAAGACTAATCGAACCATCTAGTAGCTGGTTCCCTC

;
end;
