# Supplementary material for: Diphyllobothrium sprakeri n. sp. (Cestoda: Diphyllobothriidae): a hidden broad tapeworm from sea lions off North and South America
Source: Parasit Vectors. 2021 Apr 22;14:219. doi: 10.1186/s13071-021-04661-1 (PMC8063393; doi:10.1186/s13071-021-04661-1)
Supplement: Supplementary file 3 — Additional file 3: cox1_alignment. Trimmed cox1 alignment (59 taxa; 1571 bp). [file 13071_2021_4661_MOESM3_ESM.nex]

#NEXUS
begin taxa;
	dimensions ntax=59;
	taxlabels
	MW596674_A_pacificus_PERU56[&Created=Thu Feb 11 16:54:57 CET 2021]
	MW596681_A_pacificus_PERU67[&Created=Thu Feb 11 16:55:02 CET 2021]
	MW596679_A_pacificus_PERU65[&Created=Thu Feb 11 16:55:07 CET 2021]
	MW596682_A_pacificus_PERU83[&Created=Thu Feb 11 16:55:13 CET 2021]
	MK500873_A_pacificus[&Created=Thu Feb 11 16:53:55 CET 2021]
	MN967011_A_pacificus[&Created=Thu Feb 11 16:53:55 CET 2021]
	KY552869_A_pacificus[&Created=Thu Feb 11 16:53:55 CET 2021]
	KY552867_A_pacificus[&Created=Thu Feb 11 16:53:55 CET 2021]
	KR269743_A__pacificus[&Created=Thu Feb 11 16:53:55 CET 2021]
	KY552868_A_pacificus[&Created=Thu Feb 11 16:53:55 CET 2021]
	KY552887_S_mansoni[&Created=Thu Feb 11 16:53:55 CET 2021]
	KY552886_mansoni[&Created=Thu Feb 11 16:53:55 CET 2021]
	KY552883_D_scoticum[&Created=Thu Feb 11 16:53:55 CET 2021]
	MW596665_D_sparkeri_ZC4[&Created=Thu Feb 11 16:55:23 CET 2021]
	MW596662_D_sparkeri_ZC1[&Created=Thu Feb 11 16:55:28 CET 2021]
	MW596663_D_sparkeri_ZC2[&Created=Thu Feb 11 16:55:34 CET 2021]
	MW596664_D_sparkeri_ZC3[&Created=Thu Feb 11 16:55:44 CET 2021]
	KY552890_Diphyllobothrium_sp1[&Created=Thu Feb 11 16:53:55 CET 2021]
	MW596667_D_sparkeri_PERU48[&Created=Thu Feb 11 16:56:01 CET 2021]
	MW596666_D_sparkeri_PERU47[&Created=Thu Feb 11 16:56:07 CET 2021]
	MW596668_D_sparkeri_PERU50[&Created=Thu Feb 11 16:56:12 CET 2021]
	MW596671_D_sparkeri_PERU53[&Created=Thu Feb 11 16:56:22 CET 2021]
	MW596673_D_sparkeri_PERU55[&Created=Thu Feb 11 16:56:27 CET 2021]
	MW596676_D_sparkeri_PERU58[&Created=Thu Feb 11 16:56:34 CET 2021]
	MW596677_D_sparkeri_PERU63[&Created=Thu Feb 11 16:56:40 CET 2021]
	MW596678_D_sparkeri_PERU64[&Created=Thu Feb 11 16:56:45 CET 2021]
	MW596680_D_sparkeri_PERU66[&Created=Thu Feb 11 16:56:51 CET 2021]
	MW596670_D_sparkeri_PERU52[&Created=Thu Feb 11 16:56:55 CET 2021]
	MW596675_D_sparkeri_PERU57[&Created=Thu Feb 11 16:57:00 CET 2021]
	MW596669_D_sparkeri_PERU51[&Created=Thu Feb 11 16:57:04 CET 2021]
	MW596672_D_sparkeri_PERU54[&Created=Thu Feb 11 16:57:08 CET 2021]
	MW596661_D_sparkeri_ARG27[&Created=Thu Feb 11 16:57:14 CET 2021]
	MF893274_Diphyllobothrium_sp1[&Created=Thu Feb 11 16:53:55 CET 2021]
	KY945922_Diphyllobothrium_sp1[&Created=Thu Feb 11 16:53:55 CET 2021]
	KY552888_Diphyllobothrium_sp[&Created=Thu Feb 11 16:53:55 CET 2021]
	KY552889_D_cf_hians[&Created=Thu Feb 11 16:53:55 CET 2021]
	KY552884_D_balaenopterae[&Created=Thu Feb 11 16:53:55 CET 2021]
	NC_017613_D_balaenopterae[&Created=Thu Feb 11 16:53:55 CET 2021]
	JQ268543_D_stemmacephalum[&Created=Thu Feb 11 16:53:55 CET 2021]
	KY552885_D_stemmacephalum[&Created=Thu Feb 11 16:53:55 CET 2021]
	KY552881_P_phocarum[&Created=Thu Feb 11 16:53:55 CET 2021]
	KY552882_P_phocarum[&Created=Thu Feb 11 16:53:55 CET 2021]
	KY552876_L_pavlovskii[&Created=Thu Feb 11 16:53:55 CET 2021]
	KY552874_L_cf_intestinalis[&Created=Thu Feb 11 16:53:55 CET 2021]
	EU241311_L_alternans[&Created=Thu Feb 11 16:53:55 CET 2021]
	FM209182_D_ditremum[&Created=Thu Feb 11 16:53:55 CET 2021]
	KY552872_D_ditremum[&Created=Thu Feb 11 16:53:55 CET 2021]
	AM778554_D_latus[&Created=Thu Feb 11 16:53:55 CET 2021]
	KY552871_D_latus[&Created=Thu Feb 11 16:53:55 CET 2021]
	AM412559_D_nihonkaiense[&Created=Thu Feb 11 16:53:55 CET 2021]
	AB375660_D_nihonkaiense[&Created=Thu Feb 11 16:53:55 CET 2021]
	AB605763_D_ursi[&Created=Thu Feb 11 16:53:55 CET 2021]
	KC812049_D_dendriticum[&Created=Thu Feb 11 16:53:55 CET 2021]
	KY552870_D_dendriticum[&Created=Thu Feb 11 16:53:55 CET 2021]
	KY552877_D_schistochilos[&Created=Thu Feb 11 16:53:55 CET 2021]
	KX227385_D_tetrapterum[&Created=Thu Feb 11 16:53:55 CET 2021]
	KY552880_D_tetrapterum[&Created=Thu Feb 11 16:53:55 CET 2021]
	KY552878_D_cordatum[&Created=Thu Feb 11 16:53:55 CET 2021]
	KY552879_D_lanceolatum[&Created=Thu Feb 11 16:53:55 CET 2021]
;
end;
begin characters;
	dimensions nchar=1571;
	format datatype=dna missing=? gap=-;
	matrix
	MW596674_A_pacificus_PERU56	---------------------------------------------------------------------------------------------------------------------------------------------------------------------------------------------------------------------------------------------------------------------------------------------------------------------------------------------------------------------------------------------------------------…
	MW596681_A_pacificus_PERU67	---------------------------------------------------------------------------------------------------------------------------------------------------------------------------------------------------------------------------------------------------------------------------------------------------------------------------------------------------------------------------------------------------------------…
	MW596679_A_pacificus_PERU65	---------------------------------------------------------------------------------------------------------------------------------------------------------------------------------------------------------------------------------------------------------------------------------------------------------------------------------------------------------------------------------------------------------------…
	MW596682_A_pacificus_PERU83	---------------------------------------------------------------------------------------------------------------------------------------------------------------------------------------------------------------------------------------------------------------------------------------------------------------------------------------------------------------------------------------------------------------…
	MK500873_A_pacificus	---------------------------------------------------------------------------------------------------------------------------------------------------------------------------------------------------------------------------------------------------------------------------------------------------------------------------------------------------------------------------------------------------------------…
	MN967011_A_pacificus	TGATTAATCTTAAATTTTTTAGTTGGCTTTTTACACTAGATCATAAGCGTATCGGTATGATATATACTCTGATAGGTATATGGTCTGGGTTTGTCGGTCTGAGACTCAGCATTATGATACGTATTAAATTTGTTGAGCCTTATTTTAACGTTATTTCCTCAGACTGTTATAACTTTTTGATTACCAATCATGGTATTATAATGATATTTTTCTTTTTAATGCCTATATTAATTGGTGGTTTTGGTAATTATTTAATTCCTTTATTATCTGGTCTGCCAGATTTAAATCTGCCCCGCTTAAAAGCACTTAGTGCTTGGTTATTAATACCTTCTATTTTATTTTTAACTCTTAGTATGTGCTACGGCGCGGGTATAGGTTGGACGTTTTATCCCCCCCTAT…
	KY552869_A_pacificus	---------------------------------------------------------------------------------------------------------------------------------------------------------------------------------------------------------------------------------------------------------------------------------------------------------------------------------------------------------------------------------------------------------------…
	KY552867_A_pacificus	TGATTAATCTTAAATTTTTTAGTTGGCTTTTTACACTAGATCATAAGCGTATCGGTATGATATATACTCTGATAGGTATATGGTCTGGGTTTGTCGGTCTGAGACTCAGCATTATGATACGTATTAAATTTGTTGAGCCTTATTTTAACGTTATTTCTTCAGACTGTTATAATTTTTTGGTTACCAATCATGGTATTGTAATGATATTTTTCTTTTTAATGCCTATATTAATTGGTGGTTTTGGTAATTATTTAATTCCTTTATTATCTGGTCTGCCAGATTTAAACCTGCCCCGCTTAAAAGCACTTAGTGCTTGGTTATTAATACCTTCAATTTTATTTCTAACTCTTAGTATGTGCTACGGCGCGGGTATAGGTTGGACGTTTTATCCCCCCTTAT…
	KR269743_A__pacificus	TGATTAATCTTAAATTTTTTAGTTGGCTTTTTACACTAGATCATAAGCGTATCGGTATGATATACACTCTGATAGGTATATGGTCTGGGTTTGTCGGTCTGAGACTCAGCATTATGATACGTATTAAATTTGTTGAGCCTTATTTTAACGTTATTTCCTCAGACTGTTATAACTTTTTGATCACCAATCATGGTATTATAATGATATTTTTCTTTTTAATGCCTATATTAATTGGTGGTTTTGGTAATTATTTAATTCCTTTATTATCTGGTCTGCCAGATTTAAATCTGCCCCGCTTAAAAGCACTTAGTGCTTGGTTATTAATACCTTCTATTTTATTTTTAACTCTTAGTATGTGCTACGGCGCGGGTATAGGTTGGACGTTTTATCCCCCCTTAT…
	KY552868_A_pacificus	---------------------------------------------------------------------------------------------------------------------------------------------------------------------------------------------------------------------------------------------------------------------------------------------------------------------------------------------------------------------------------------------------------------…
	KY552887_S_mansoni	---------------------------------------------------------------------------------------------------------------------------------------------------------------------------------------------------------------------------------------------------------------------------------------------------------------------------------------------------------------------------------------------------------------…
	KY552886_S_mansoni	---------------------------------------------------------------------------------------------------------------------------------------------------------------------------------------------------------------------------------------------------------------------------------------------------------------------------------------------------------------------------------------------------------------…
	KY552883_D_scoticum	---------------------------------------------------------------------------------------------------------------------------------------------------------------------------------------------------------------------------------------------------------------------------------------------------------------------------------------------------------------------------------------------------------------…
	MW596665_D_sparkeri_ZC4	---------------------------------------------------------------------------------------------------------------------------------------------------------------------------------------------------------------------------------------------------------------------------------------------------------------------------------------------------------------------------------------------------------------…
	MW596662_D_sparkeri_ZC1	---------------------------------------------------------------------------------------------------------------------------------------------------------------------------------------------------------------------------------------------------------------------------------------------------------------------------------------------------------------------------------------------------------------…
	MW596663_D_sparkeri_ZC2	---------------------------------------------------------------------------------------------------------------------------------------------------------------------------------------------------------------------------------------------------------------------------------------------------------------------------------------------------------------------------------------------------------------…
	MW596664_D_sparkeri_ZC3	---------------------------------------------------------------------------------------------------------------------------------------------------------------------------------------------------------------------------------------------------------------------------------------------------------------------------------------------------------------------------------------------------------------…
	KY552890_Diphyllobothrium_sp1	TGAACAAACTTAAAATATTTAGTTGGCTTTTTACGTTAGATCATAAGCGTATAGGTATGATTTATACTTTAATAGGCGTGTGATCTGGTTTTGTTGGTTTAAGCCTTAGTGTTATGATACGGATCAATTTTGTTGAACCTTACTTTAACGTTATTTCTTCAGACTGTTATAAATTTTTAATTACTAACCATGGTATTATAATGATATTTTTTTTCTTGATGCCTGTTTTAATAGGTGGATTTGGTAATTATTTAATTCCTTTGCTATCGGGGTTACCTGATTTAAAATTACCTCGTTTAAACGCGCTTAGAGCGTGGCTTTTGTTACCTTCCATTTTATTTTTAGTGTTGAGTATGTGTTTTGGTGCGGGGATTGGTTGAACTTTTTACCCCCCTTTAT…
	MW596667_D_sparkeri_PERU48	---------------------------------------------------------------------------------------------------------------------------------------------------------------------------------------------------------------------------------------------------------------------------------------------------------------------------------------------------------------------------------------------------------------…
	MW596666_D_sparkeri_PERU47	---------------------------------------------------------------------------------------------------------------------------------------------------------------------------------------------------------------------------------------------------------------------------------------------------------------------------------------------------------------------------------------------------------------…
	MW596668_D_sparkeri_PERU50	---------------------------------------------------------------------------------------------------------------------------------------------------------------------------------------------------------------------------------------------------------------------------------------------------------------------------------------------------------------------------------------------------------------…
	MW596671_D_sparkeri_PERU53	---------------------------------------------------------------------------------------------------------------------------------------------------------------------------------------------------------------------------------------------------------------------------------------------------------------------------------------------------------------------------------------------------------------…
	MW596673_D_sparkeri_PERU55	---------------------------------------------------------------------------------------------------------------------------------------------------------------------------------------------------------------------------------------------------------------------------------------------------------------------------------------------------------------------------------------------------------------…
	MW596676_D_sparkeri_PERU58	---------------------------------------------------------------------------------------------------------------------------------------------------------------------------------------------------------------------------------------------------------------------------------------------------------------------------------------------------------------------------------------------------------------…
	MW596677_D_sparkeri_PERU63	---------------------------------------------------------------------------------------------------------------------------------------------------------------------------------------------------------------------------------------------------------------------------------------------------------------------------------------------------------------------------------------------------------------…
	MW596678_D_sparkeri_PERU64	---------------------------------------------------------------------------------------------------------------------------------------------------------------------------------------------------------------------------------------------------------------------------------------------------------------------------------------------------------------------------------------------------------------…
	MW596680_D_sparkeri_PERU66	---------------------------------------------------------------------------------------------------------------------------------------------------------------------------------------------------------------------------------------------------------------------------------------------------------------------------------------------------------------------------------------------------------------…
	MW596670_D_sparkeri_PERU52	---------------------------------------------------------------------------------------------------------------------------------------------------------------------------------------------------------------------------------------------------------------------------------------------------------------------------------------------------------------------------------------------------------------…
	MW596675_D_sparkeri_PERU57	---------------------------------------------------------------------------------------------------------------------------------------------------------------------------------------------------------------------------------------------------------------------------------------------------------------------------------------------------------------------------------------------------------------…
	MW596669_D_sparkeri_PERU51	---------------------------------------------------------------------------------------------------------------------------------------------------------------------------------------------------------------------------------------------------------------------------------------------------------------------------------------------------------------------------------------------------------------…
	MW596672_D_sparkeri_PERU54	---------------------------------------------------------------------------------------------------------------------------------------------------------------------------------------------------------------------------------------------------------------------------------------------------------------------------------------------------------------------------------------------------------------…
	MW596661_D_sparkeri_ARG27	TGAACAAACTTAAAATATTTAGTTGGCTTTTTACGTTAGATCATAAGCGTATAGGTATGATTTATACTTTAATAGGCGTGTGATCTGGTTTTGTTGGTTTAAGCCTTAGTGTTATGATACGGATCAATTTTGTTGAACCTTACTTTAACGTTATTTCTTCAGACTGTTATAAATTTTTAATTACTAATCATGGCATTATAATGATATTCTTTTTCTTGATGCCTGTTTTAATAGGTGGATTTGGTAATTATTTAATTCCTTTGTTATCAGGATTACCTGATTTAAATTTACCTCGTTTAAACGCGCTTAGAGCGTGGCTTTTGTTACCTTCCATTTTATTTTTAGTGTTGAGTATGTGTTTTGGTGCGGGGATTGGTTGAACTTTTTACCCCCCTTTAT…
	MF893274_Diphyllobothrium_sp1	TGAACAAACTTAAAATATTTAGTTGGCTTTTTACGTTAGATCATAAGCGTATAGGTATGATTTATACTTTAATAGGCGTGTGATCTGGTTTTGTTGGTTTAAGCCTTAGTGTTATGATACGGATCAATTTTGTTGAACCTTACTTTAACGTTATTTCTTCAGACTGTTATAAATTTTTAATTACTAATCATGGCATTATAATGATATTCTTTTTCTTGATGCCTGTTTTAATAGGTGGGTTTGGCAATTATTTAATTCCTTTGTTATCAGGATTACCTGATTTAAATTTACCTCGTTTAAACGCGCTTAGAGCGTGGCTTTTGTTACCTTCCATTTTATTTTTAGTGTTGAGTATGTGTTTTGGTGCGGGGATTGGTTGAACTTTTTACCCCCCCTTAT…
	KY945922_Diphyllobothrium_sp1	TGAACAAACTTAAAATATTTAGTTGGCTTTTTACGTTAGATCATAAGCGTATAGGTATGATTTATACTTTAATAGGCGTGTGATCTGGTTTTGTTGGTTTAAGCCTTAGTGTTATGATACGGATCAATTTTGTTGAACCTTACTTTAACGTTATTTCTTCAGACTGTTATAAATTTTTAATTACTAATCATGGCATTATAATGATATTCTTTTTCTTGATGCCTGTTTTAATAGGTGGATTTGGTAATTATTTAATTCCTTTGTTATCAGGATTACCTGATTTAAATTTACCTCGTTTAAACGCGCTTAGAGCGTGGCTTTTGTTACCTTCCATTTTATTTTTAGTGTTGAGTATGTGTTTTGGTGCGGGGATTGGTTGAACTTTTTACCCCCCTTTAT…
	KY552888_Diphyllobothrium_sp	TGACTAATCTTAAAATTTTTAGTTGGCTTTTTACACTAGATCATAAGCGTATTGGTATGATTTATACTTTAATAGGTATATGATCTGGGTTTGTTGGTTTAAGTTTTAGTGTTATGATACGGATTAATTTTGTTGAGCCCTATTTTAATGTTATTTCTTCAGACTGTTATAAATTTTTAATCACTAATCATGGGATTATAATGATATTCTTTTTTTTAATGCCTGTTCTGATAGGAGGTTTTGGTAATTATTTAATTCCCCTATTGTCTGGTTTGCCAGATTTGAATTTACCTCGTTTGAATGCGTTGAGAGCGTGGCTTTTGTTGCCTTCAATACTGTTTTTAATATTGAGAATGTGTTTTGGTGCAGGTATAGGTTGAACTTTTTATCCTCCTTTGT…
	KY552889_D_cf_hians	TGACTAATCTTAAAATTTTTAGTTGGCTTTTTACTTTAGATCATAAGCGTATTGGTATGATTTATACTTTGATAGGTGTTTGATCTGGGTTTGTTGGTTTGAGCCTTAGTGTTATGATACGGATTAATTTTGTTGAGCCTTATTTTAATGTTATCTCTTCTGATTGTTATAAATTTTTAATTACAAATCATGGAATTATAATGATATTCTTTTTTTTAATGCCCGTTTTGATTGGTGGGTTTGGTAATTATTTAATACCTTTATTATCAGGTTTACCTGATTTAAATTTGCCTCGCTTGAAAGCGTTAAGTGCTTGGTTGTTATTACCTTCAATTTTGTTTTTAATTTTGAGGATGTGTTTTGGTGCTGGTATTGGTTGAACTTTTTATCCACCTTTGT…
	KY552884_D_balaenopterae	TGACTAATCTTAAAGTTTTTAGTTGGCTTTTTACACTAGACCATAAGCGTATTGGTATGATTTATACTTTAATAGGCATATGGTCTGGGTTTGTTGGTTTGAGCCTTAGTGTTATGATACGTATTAAATTTGTTGAGCCTTATTTTAATGTCATTTCTTCGGACTGTTATAAATTTTTGATCACTAATCATGGTATTATAATGATATTCTTTTTTTTGATGCCCGTTTTAATAGGTGGGTTTGGTAAATATTTGATTCCATTATTATCGGGTCTTCCTGATTTAAATTTACCACGTTTGAAAGCTTTAAGCGCTTGATTGTTATTTCCTTCTATTTTATTTTTAGTCTTGAGAATGTGTTTTGGTGCTGGTATAGGTTGAACTTTCTATCCACCCTTAT…
	NC_017613_D_balaenopterae	TGACTAATCTTAAAGTTTTTAGTTGGCTTTTTACACTAGACCATAAGCGTATTGGTATGATTTATACTTTAATAGGCATATGGTCTGGGTTTGTTGGTTTGAGCCTTAGTGTTATGATACGTATTAAATTTGTTGAGCCTTATTTTAATGTCATTTCTTCGGACTGTTATAAATTTTTGATCACTAATCATGGTATTATAATGATATTCTTTTTTTTGATGCCCGTTTTAATAGGTGGGTTTGGTAAATATTTGATTCCATTATTATCGGGTCTTCCTGATTTAAATTTACCACGTTTGAAAGCTTTAAGTGCTTGATTGTTATTTCCTTCTATTTTATTTTTAGTCTTGAGAATGTGTTTTGGTGCTGGTATAGGTTGAACTTTCTATCCACCCTTAT…
	JQ268543_D_stemmacephalum	TGACTAATCTTAAAGTTTTTAGTTGGCTTTTTACACTGGACCATAAGCGTATAGGTATGATTTATACTTTGATAGGTATATGGTCTGGGTTTGTTGGTTTGAGTCTCAGCGTTATGATACGTATTAAATTCGTTGAGCCTTATTTTAATGTTATTTCTTCAGATTGTTATAAATTTTTGATCACTAACCATGGTATTATAATGATATTTTTTTTTCTGATGCCTGTTCTGATAGGTGGTTTTGGTAAATACTTAATCCCGTTGTTGTCGGGTCTTCCCGATTTAAATTTACCGCGCTTGAAAGCTTTGAGCGCTTGATTGTTATTTCCTTCTATCCTGTTTTTAGTTTTGAGAATGTGTTTTGGTGCTGGGATTGGTTGGACTTTTTATCCACCTTTGT…
	KY552885_D_stemmacephalum	TGACTAATCTTAAAGTTTTTAGTTGGCTTTTTACACTGGACCATAAGCGTATAGGTATGATTTATACTTTGATAGGTATATGGTCTGGGTTTGTTGGTTTGAGTCTCAGCGTTATGATACGTATTAAATTCGTTGAGCCTTATTTTAATGTTATTTCTTCAGATTGTTATAAATTTTTGATCACTAACCATGGTATTATAATGATATTTTTTTTTCTGATGCCTGTTTTGATAGGTGGTTTTGGTAAATACTTAATCCCGTTGTTGTCGGGTCTTCCCGATTTAAATTTACCGCGCTTGAAAGCTTTGAGCGCTTGATTGTTATTTCCTTCTATCCTGTTTTTAGTTTTGAGAATGTGTTTTGGTGCTGGGATTGGTTGGACTTTTTATCCACCTTTGT…
	KY552881_P_phocarum	---------------------------------------------------------------------------------------------------------------------------------------------------------------------------------------------------------------------------------------------------------------------------------------------------------------------------------------------------------------------------------------------------------------…
	KY552882_P_phocarum	---------------------------------------------------------------------------------------------------------------------------------------------------------------------------------------------------------------------------------------------------------------------------------------------------------------------------------------------------------------------------------------------------------------…
	KY552876_L_pavlovskii	TGACTAATCTTAAAATTTTTAGTTGGCTTTTTACCTTAGATCACAAGCGTATTGGTATGATTTATACTTTAATAGGTGTGTGGTCTGGGTTTGTTGGTTTGAGTCTTAGTGTTATGATACGGATTAAATTTGTTGAGCCTTATTTTAATGTTATTTCCTCAGACTGTTATAAATTTCTAATTACTAACCATGGGATTATAATGATATTTTTTTTTCTGATGCCTGTTTTAATTGGTGGTTTTGGTAACTATTTAATACCATTATTATCTGGTCTTCCTGATTTAAATTTGCCACGTTTGAAAGCTTTGAGTGCATGGTTATTACTTCCTTCAATTTTGTTTTTAATATTGAGCATGTGTTTCGGTGCTGGGATTGGCTGGACTTTTTACCCTCCTCTAT…
	KY552874_L_cf_intestinalis	---------------------------------------------------------------------------------------------------------------------------------------------------------------------------------------------------------------------------------------------------------------------------------------------------------------------------------------------------------------------------------------------------------------…
	EU241311_L_alternans	---------------------------------------------------------------------------------------------------------------------------------------------------------------------------------------------------------------------------------------------------------------------------------------------------------------------------------------------------------------------------------------------------------------…
	FM209182_D_ditremum	TGACTAATCTTAAAGTTTTTAGTTGGCTTTTTACTTTGGATCATAAGCGTATTGGTATGATTTATACTTTAATAGGTATATGGTCCGGTTTTGTCGGTTTGAGACTTAGTGTTATGATACGGATTAATTTTGTTGAGCCTTATTTTAATGTTATTTCCTCAGACTGTTATAAATTTTTAATCACTAACCATGGTATTATAATGATATTTTTCTTTTTGATGCCCGTTTTAATAGGGGGTTTTGGTAACTATTTAATACCTTTACTATCAGGTCTTCCAGATTTAAACTTGCCTCGTTTGAAAGCGTTAAGTGCGTGGTTACTATTTCCTTCAATACTGTTTTTAATTTTGAGAATGTGCTTTGGTGCTGGGATTGGTTGAACTTTTTATCCTCCTTTAT…
	KY552872_D_ditremum	TGACTAATCTTAAAGTTTTTAGTTGGCTTTTTACTTTGGATCATAAGCGTATTGGTATGATTTATACTTTAATAGGTATATGGTCCGGTTTTGTCGGTTTGAGACTTAGTATTATGATACGGATTAATTTTGTTGAGCCTTATTTTAATGTTATTTCCTCAGACTGTTATAAATTTTTAATCACTAATCATGGTATTATAATGATATTTTTTTTTTTGATGCCCGTTTTAATAGGGGGTTTTGGTAACTATTTAATACCTTTACTATCAGGTCTTCCAAATTTAAACTTGCCTCGTTTGAAAGCGTTAAGCGCGTGGTTACTATTCCCTTCTATACTGTTTTTAATTTTGAAAATGTGCTTTGGTGCTGGGATTGGTTGAACTTTTTATCCTCCTTTAT…
	AM778554_D_latus	TGACTAATCTTAAAGTTTTTAGTTGGCTTTTTACTTTGGATCATAAGCGTATTGGTATGATTTATACTCTAATCGGTGTATGGTCTGGGTTTGTTGGTTTGAGCCTTAGTGTTATGATACGGATTAATTTTGTTGAGCCATATTTTAATGTTATTTCCTCAGACTGTTATAAATTTTTAATCACTAATCATGGTATTATAATGATATTCTTTTTTTTGATGCCTGTTTTAATTGGGGGTTTTGGTAACTATTTAATACCTTTACTATCTGGTCTTCCGGATTTAAATTTGCCTCGCTTGAAAGCGCTAAGTGCGTGATTATTATTTCCTTCCATTTTGTTTTTAGTCTTGAGAATGTGTTTTGGTGCTGGAATCGGTTGGACTTTTTATCCTCCTTTAT…
	KY552871_D_latus	TGACTAATCTTAAAGTTTTTAGTTGGCTTTTTACTTTGGATCATAAGCGTATTGGTATGATTTATACTCTAATCGGTGTATGGTCTGGGTTTGTTGGTTTGAGCCTTAGTGTTATGATACGGATTAATTTTGTTGAGCCATATTTTAATGTTATTTCCTCAGACTGTTATAAATTTTTAATCACTAATCATGGTATTATAATGATATTCTTTTTTTTGATGCCTGTCTTAATTGGGGGTTTTGGTAACTATTTAATACCTTTACTATCTGGTCTTCCGGATTTAAATTTGCCTCGCTTGAAAGCGCTAAGTGCGTGATTATTATTTCCTTCCATTTTGTTTTTAGTCTTGAGAATGTGTTTTGGTGCTGGAATCGGTTGGACTTTTTATCCTCCTTTAT…
	AM412559_D_nihonkaiense	TGACTAATCTTAAAGTTTTTAGTTGGCTTTTTACTCTGGACCATAAGCGTATTGGTATGATTTATACCTTAATAGGTGTATGGTCGGGGTTTGTCGGTTTGAGCCTTAGTGTTATGATACGGATTAATTTTGTTGAGCCTTATTTTAATGTTATTTCTTCAGACTGTTATAAATTTTTAATCACCAACCACGGTATTATAATGATATTTTTCTTTTTGATGCCTGTTTTAATCGGGGGGTTTGGTAATTATTTGATACCTTTGTTGTCTGGCCTTCCTGATTTAAATTTGCCTCGCTTGAAAGCGTTAAGTGCGTGATTATTATTTCCTTCTATTTTGTTTTTAATCTTGAGAATGTGTTTCGGTGCTGGGATCGGTTGGACTTTTTATCCCCCCTTAT…
	AB375660_D_nihonkaiense	---------------------------------------------------------------------------------------------------------------------------------------------------------------------------------------------------------------------------------------------------------------------------------------------------------------------------------------------------------------------------------------------------------------…
	AB605763_D_ursi	TGACTAATCTTAAAGTTTTTAGTTGGCTTTTTACTTTGGATCATAAGCGTATTGGTATGATTTATACTTTAATAGGTATATGGTCTGGGTTTGTCGGTTTGAGTCTTAGTGTTATGATACGGATTAATTTTGTTGAGCCTTATTTTAATGTTGTTTCCTCAGACTGTTATAAATTTTTAATCACCAACCACGGTATTATAATGATATTTTTCTTTTTGATGCCTGTTTTAATCGGGGGGTTTGGTAATTATTTGATACCTTTGTTGTCTGGCCTTCCTGATTTAAATTTGCCTCGCTTGAAAGCGTTAAGTGCGTGATTATTATTTCCTTCTATCTTGTTTTTAATTTTGAGAATGTGTTTCGGCGCTGGGATAGGTTGGACTTTTTATCCTCCTTTGT…
	KC812049_D_dendriticum	---------------------------------------------------------------------------------------------------------------------------------------------------------------------------------------------------------------------------------------------------------------------------------------------------------------------------------------------------------------------------------------------------------------…
	KY552870_D_dendriticum	TGACTAATCTTAAAGTTTTTAGTTGGCTTTTTACTTTGGACCATAAGCGTATTGGTATGATTTATACTTTAATAGGTATATGGTCCGGGTTTGTTGGTTTGAGTCTTAGTGTTATGATACGGATTAATTTTGTTGAGCCTTATTTTAATGTTATTTCCTCAGACTGTTATAAATTTTTAATTACTAACCACGGTATTATAATGATATTCTTCTTTTTGATGCCTGTCTTAATTGGTGGGTTTGGTAACTATTTAATACCCTTATTATCTGGTCTCCCAGATTTAAATTTGCCTCGCTTGAAAGCGTTAAGTGCTTGATTATTATTTCCTTCTATCCTGTTTTTAATTTTGAGAATGTGTTTAGGTGCTGGAATAGGTTGGACTTTTTATCCTCCTTTGT…
	KY552877_D_schistochilos	TGACTAATCTTAAAGTTTTTAGTTGGCTTTTTACTTTAGATCATAAGCGGATTGGTATGATTTATACTTTAATTGGTGTGTGGTCTGGGTTTGTTGGTTTGAGTCTTAGTGTTATGATACGGATTAATTTTGTTGAGCCTTATTTTAATGTTATTTCTTCAGACTGTTATAATTTTTTAATTACTAATCATGGGATTATTATGATCTTTTTTTTCTTAATGCCAGTTTTAATTGGTGGTTTTGGTAATTATTTGATACCTTTACTTTCCGGTCTTCCCGATTTAAATTTGCCGCGTTTAAATGCATTAAGTGCATGGTTATTATTACCTTCTATTTTATTTTTAATTTTGAGAATGTGCTTTGGTGCCGGTATAGGCTGAACTTTTTATCCCCCTTTAT…
	KX227385_D_tetrapterum	TGACTAATCTTAAAATTTTTAGTTGGCTTTTCACGTTGGACCACAAGCGTATTGGTATGATTTATACCTTAATCGGTGTGTGGTCCGGGTTTGTTGGTTTGAGCCTTAGTATTATGATACGGATTAATTTTATTGAGCCTTACTTTAATGTTATTTCTTCGGACTGTTATAAATTTTTGATTACAAATCACGGTATCATTATGATATTTTTTTTTTTAATGCCTGTGTTAATAGGGGGGTTTGGTAATTACCTGATACCTCTTCTTTCTGGTCTCCCAAATTTAAATCTTCCTCGTTTAAATGCGTTGAGTGCATGGTTGTTATTACCTTCTATTTTGTTTTTAATCTTAAGTATGTGTTTTGGGGCTGGAATTGGTTGGACTTTTTATCCTCCCTTAT…
	KY552880_D_tetrapterum	---------------------------------------------------------------------------------------------------------------------------------------------------------------------------------------------------------------------------------------------------------------------------------------------------------------------------------------------------------------------------------------------------------------…
	KY552878_D_cordatum	---------------------------------------------------------------------------------------------------------------------------------------------------------------------------------------------------------------------------------------------------------------------------------------------------------------------------------------------------------------------------------------------------------------…
	KY552879_D_lanceolatum	---------------------------------------------------------------------------------------------------------------------------------------------------------------------------------------------------------------------------------------------------------------------------------------------------------------------------------------------------------------------------------------------------------------…
;
end;
