# Supplementary material for: Diphyllobothrium sprakeri n. sp. (Cestoda: Diphyllobothriidae): a hidden broad tapeworm from sea lions off North and South America
Source: Parasit Vectors. 2021 Apr 22;14:219. doi: 10.1186/s13071-021-04661-1 (PMC8063393; doi:10.1186/s13071-021-04661-1)
Supplement: Supplementary file 4 — Additional file 4: lsrDNA_cox1_alignment. Combined lsrDNA + cox1 alignment (33 taxa; 3145 bp). [file 13071_2021_4661_MOESM4_ESM.nex]

#NEXUS
begin taxa;
	dimensions ntax=33;
	taxlabels
	A_pacificus_A_pusillus[&Description="A_pacificus_A_pusillus"]
	A_pacificus_C_ursinus[&Description="A_pacificus_C_ursinus"]
	A_pacificus_H_sapiens[&Description="A_pacificus_H_sapiens"]
	A_pacificus_N_cinerea[&Description="A_pacificus_N_cinerea"]
	D_dendriticum_C_lavaretus[&Description="D_dendriticum_C_lavaretus"]
	D_dendriticum_L_hyperboreus[&Description="D_dendriticum_L_hyperboreus"]
	D_ditremum_S_alpinus[&Description="D_ditremum_S_alpinus"]
	D_ditremum_O_tshawytscha[&Description="D_ditremum_O_tshawytscha"]
	D_latus_P_fluviatilis[&Description="D_latus_P_fluviatilis"]
	D_latus_H_sapiens[&Description="D_latus_H_sapiens"]
	D_balaenopterae_H_sapiens[&Description="D_balaenopterae_H_sapiens"]
	D_cordatum_E_barbatus[&Description="D_cordatum_E_barbatus"]
	D_schistochilos_P_hispida[&Description="D_schistochilos_P_hispida"]
	D_scoticum_M_leonina[&Description="D_scoticum_M_leonina"]
	D_tetrapterus_C_ursinus[&Description="D_tetrapterus_C_ursinus"]
	D_tetrapterum_E_lutris[&Description="D_tetrapterum_E_lutris"]
	D_lanceolatum_E_barbatus[&Description="D_lanceolatum_E_barbatus"]
	D_stemmacephalum_L_acutus[&Description="D_stemmacephalum_L_acutus"]
	D_stemmacephalum_T_truncatus[&Description="D_stemmacephalum_T_truncatus"]
	D_sparkeri_O_flavescens[&Description="D_sparkeri_O_flavescens"]
	D_sparkeri_ZC1[&Description="D_sparkeri_ZC1"]
	D_sparkeri_ZC2[&Description="D_sparkeri_ZC2"]
	D_sparkeri_ZC3[&Description="D_sparkeri_ZC3"]
	Diphy_sp1_Otaria[&Description="Diphy_sp1_Otaria"]
	Diphy_sp1_Zalophus[&Description="Diphy_sp1_Zalophus"]
	Diphy_sp_Trematomus[&Description="Diphy_sp_Trematomus"]
	L_alternans_H_leucisculus[&Description="L_alternans_H_leucisculus"]
	L_cf_intestinalis_P_cristatus[&Description="L_cf_intestinalis_P_cristatus"]
	L_pavlovskii_N_fluviatilis[&Description="L_pavlovskii_N_fluviatilis"]
	P_phocarum_M_scorpius[&Description="P_phocarum_M_scorpius"]
	P_phocarum_P_virens[&Description="P_phocarum_P_virens"]
	S_mansoni_C_lupus[&Description="S_erinaceieuropaei_C_lupus"]
	S_mansoni[&Description="S_erinaceieuropaei"]
;
end;

begin characters;
	dimensions nchar=3145;
	format datatype=dna missing=? gap=-;
	matrix
	A_pacificus_A_pusillus	CACTAAGCGGAGGAAAAGAAACTAACCAGGATTCCCCTAGTAACGGCGAGTGAAGAGGGAATAGCCCAGCACCGAAGCCTGCGGTAGTTTTACTGCTAGGCAATGTGGTGTTTGGGTCGGCTCGCGGGATTGCCACTCCACTCGAAGTCCAGCACTGAGTATGGTTCCCTGGATTTGGCCCAGAGAGGGTGAAAGGCCCGTGCGAGTGGAGGTTCAGACATGTGAGGCAATTCACCAGGTCGACCTTCGAGTCGGGTTGTTTGGGAATGCAGCCCAAAGTGGGTGGTAAACTCCATCCAAGGCTAAATACAAGCACGAGTCCGATAGCGAACAAGTACCGTGAGGGAAAGTTGAAAAGTACTTTGAAGAGAGAGTAAACAGTACGTGAAACCGCATAGAGGTAAACGGGTGGCGTCAAGCTGCAAGCCTAGAGGATTCAGTTGGTCGGTGTGTATGCGCGCCTGGCGCGTCCGTCGGACAGATAGTCCACTGCGAAAAGGTGGGCCTTGCCTTCTTTCGGGAGGGTGAGGATCGGTGTCCCGGG-AGGTTGCCGGAGCCGGCTGTTTTGTCTG--------ATTT-GGATGGATCGGCCAATGCACTTCCTCTATTTGGTGAGCACCACGACTGGTGGAACTGCCAGTCTGCCGTAGTCAAGTCGAGTTTGGTGGATGGCTCCTCTCGG--------------GGGGTTGTCGGCTGAGCTTCGATCATCACAGGCGAAGTCAGTGAGCGGCGCGTGTAAGTCTCGGCTTGCACACGTGTTATCGAGCACTGGTCGTGAACGGGTCTGTCTG-TCGGTGG------TGTAGTGACCGGCGGATGTCCTGGTGGGCTACGGTGGTATGAATAACTGTGCAGGGCACCAGGGTTGTCGGTCTCTAG-TTTCCGGCTCGTGCGCACACTGCATGTGGGC--GTGGGGTTGTCACTGTAGGCTGCCAATTGCTGGGTCTGATCGTCGTGTTGCCTGCGCAAAGTGGGTCCGGCGGTGGTCTAGTGTTGGATGGTCTTGCA------TGTGAT-GCTTCCTGTGCGAGTCGGCGTGGACCAAACAGTCTGTGGTGTTGTGGTAGACGAGCTACCCGACCCGTCTTGAAACACGGACCAAGGAGTTTATCATGCACGCGAGTCAATGGGTCCATCGAAACCCAAAGGCGCAGTGAAAGTGAAGTCTCGACTTGTTCTCGAGATGTGGTGAGATGCCACTGTTTCTCGCACCTCGCCT---------------------------------------AGCACTAGGCACAAGAGCAGTGGCCGCATCACCGGCCCGTCCCATGATGTGGTCGTTGGAAAGGCGTGGAT-------TTCGGTCTGCGTTGGAGCCGGCGCGTCATCGGGGCGGAGCAGGAGCGTGCACGATAAGACCCGAAAGATGGTGAACTATGCTTGCGTAGGTTGAAGCCAGAGGAAACTCTGGTGGAGGACCGCAGCGATTCTGACGTGCAAATCGATCGTCAAACGTGAGTATAGGGGCGAAAGACTAATCGAACCATCTAGTAGCTGGTTCCCTCTGATTAATCTTAAATTTTTTAGTTGGCTTTTTACACTAGATCATAAGCGTATCGGTATGATATATACTCTGATAGGTATATGGTCTGGGTTTGTCGGTCTGAGACTCAGCATTATGATACGTATTAAATTTGTTGAGCCTTATTTTAACGTTATTTCTTCAGACTGTTATAATTTTTTGGTTACCAATCATGGTATTGTAATGATATTTTTCTTTTTAATGCCTATATTAATTGGTGGTTTTGGTAATTATTTAATTCCTTTATTATCTGGTCTGCCAGATTTAAACCTGCCCCGCTTAAAAGCACTTAGTGCTTGGTTATTAATACCTTCAATTTTATTTCTAACTCTTAGTATGTGCTACGGCGCGGGTATAGGTTGGACGTTTTATCCCCCCTTATCTTCTTCTTTATTTAGTGATAGTAAGGGTGTAGATTTTTTAATGTTTTCCTTACATTTGGCTGGTGTTTCTAGTGTGCTGGGTTCTATTAATTTTATTTGTACACTATACACTGCTTTTGTAGATAACTTTATTTCTCGGAGTTCTATACTGTTGTGGTCTTACTTATTTACTTCTATTTTGTTGTTGTTAACTATTCCAGTTTTGGCGGCCGCTATTACCATGTTGTTATTTGATCGTAAATTTGGTTCAGCTTTTTTTGATCCTTTAGGTGGTGGTGATCCGGTTTTGTTTCAGCATATGTTTTGGTTTTTTGGGCATCCGGAAGTGTATGTGCTTATTTTACCAGGTTTCGGTATGATTAGACATGTGTGTAGTAACCTTGGCTGTTCTTACGATACTTTTGGTTTTTATGGTTTGTTATTCGCCATGTTTTCCATTGTATGTTTGGGTAGTGTTGTGTGGGGTCATCATATGTTTACGGTAGGGCTTGATGTTAAGACGGCAGTCTTTTTTAGTTCGGTAACCATGATTATTGGAGTACCAACAGGTATAAAGGTGTTTTCTTGGTTGTATATGATTCTAAATAGTCGTGTTTCTTTACGTGAGCCTATCTTTTGGTGGGTTTTATCATTTATAGTCTTGTTTACTATAGGTGGTGTGACAGGTATTATACTTTCTGCTTGTGTGTTAGATAATATATTACATGATACTTGATTTGTGGTGGCTCATTTTCACTATGTAATGTCTTTAGGTTCATATATTAGTATTATTGTGTTTTTTGTTTGGTGGTGGCCTGTGATTACAGGGGTTAGGTTAAAAAAGTATTTGTTGCAATGTCATTGTATAGTATCAAATGTAGGGTTTAACCTTTGTTTTTTTCCTATGCATTACTTTGGTATTTGTGGTTTACCCCGTCGTGTGTGTGTTTATGAGTCAGGTTATGCTTGAATTAATATGATTTGTTCAATAGGGTCATTTATTTCAGCATTTAGTGGTTGTTTTTTTATTTTCATTCTTTGGGAGTCTTTAGTAAAAAAGAACGTTGTCTTAGGTTACTATGGTAGTTCAGCAACTTTGTTAAATTTATGTTGGGCTCCGATTCCTTATCATAATAATTTCTTTAATCAAGGTTTATTCGTTGATTATAGTATGTTGGCTTTATAG------
	A_pacificus_C_ursinus	CACTAAGCGGAGGAAAAGAAACTAACCAGGATTCCCCTAGTAACGGCGAGTGAAGAGGGAATAGCCCAGCACCGAAGCCTGCGGTAGTTTTACTGCTAGGCAATGTGGTGTTTGGGTCGGCTCGCGGGATTGCCACTCCACTCGAAGTCCAGCACTGAGTATGGTTCCCTGGATTTGGCCCAGAGAGGGTGAAAGGCCCGTGCGAGTGGAGGTTCAGACATGTGAGGCAATTCACCAGGTCGACCTTCGAGTCGGGTTGTTTGGGAATGCAGCCCAAAGTGGGTGGTAAACTCCATCCAAGGCTAAATACAAGCACGAGTCCGATAGCGAACAAGTACCGTGAGGGAAAGTTGAAAAGTACTTTGAAGAGAGAGTAAACAGTACGTGAAACCGCATAGAGGTAAACGGGTGGCGTCAAGCTGCAAGCCTAGAGGATTCAGTTGGTCGGTGTGTATGCGCGCCTGGCGCGTCCGTCGGACAGATAGTCCACTGCGAAAAGGTGGGCCTTGCCTTCTTTCGGGAGGGTGAGGATCGGTGTCCCGGG-AGGTTGCCGGAGCCGGCTGTTTTGTCTG--------ATTT-GGATGGATCGGCCAATGCACTTCCTCTATTTGGTGAGCACCACGACTGGTGGAACTGCCAGTCTGCCGTAGTCAAGTCGAGTTTGGTGGATGGCTCCTCTCGG--------------GGGGTTGTCGGCTGAGCTTCGATCATCACAGGCGAAGTCAGTGAGCGGCGCGTGTAAGTCTCGGCTTGCACACGTGTTATCGAGCACTGGTCGTGAACGGGTCTGTCTG-TCGGTGG------TGTAGTGACCGGCGGATGTCCTGGTGGGCTACGGTGGTATGAATAACTGTGCAGGGCACCAGGGTTGTCGGTCTCTAG-TTTCCGGCTCGTGCGCACACTGCATGTGGGC--GTGGGGTTGTCACTGTAGGCTGCCAATTGCTGGGTCTGATCGTCGTGTTGCCTGCGCAAAGTGGGTCCGGCGGTGGTCTAGTGTTGGATGGTCTTGCA------TGTGAT-GCTTCCTGTGCGAGTCGGCGTGGACCAAACAGTCTGTGGTGTTGTGGTAGACGAGCTACCCGACCCGTCTTGAAACACGGACCAAGGAGTTTATCATGCACGCGAGTCAATGGGTCCATCGAAACCCAAAGGCGCAGTGAAAGTGAAGTCTCGACTTGTTCTCGAGATGTGGTGAGATGCCACTGTTTCTCGCACCTCGCCT---------------------------------------AGCACTAGGCACAAGAGCAGTGGCCGCATCACCGGCCCGTCCCATGATGTGGTCGTTGGAAAGGCGTGGAT-------TTCGGTCTGCGTTGGAGCCGGCGCGTCATCGGGGCGGAGCAGGAGCGTGCACGATAAGACCCGAAAGATGGTGAACTATGCTTGCGTAGGTTGAAGCCAGAGGAAACTCTGGTGGAGGACCGCAGCGATTCTGACGTGCAAATCGATCGTCAAACGTGAGTATAGGGGCGAAAGACTAATCGAACCATCTAGTAGCTGGTTCCCTC--------------------------------------------------------------------------------------------------------------------------------------------------------------------------------------------------------------------------------------------------------------------------------------------------------------------------------------------------------------------------------------------------------------------------------------------------------------------------------------------------------------------------------------------------------------------------------------------------------------------------------------------------------------------------------------------------------------------------------------------CATCCGGAAGTGTATGTGCTTATTTTACCAGGTTTCGGTATGATTAGACATGTGTGTAGTAACCTTGGCTGTTCTTACGATACTTTTGGTTTTTATGGTTTGTTATTCGCCATGTTTTCCATTGTATGTTTAGGTAGTGTTGTGTGAGGTCATCATATGTTTACGGTAGGGCTTGACGTTAAGACGGCAGTCTTTTTTAGTTCGGTAACCATGATTATTGGAGTACCAACAGGTATAAAGGTGTTTTCTTGGTTATATATGATTCTAAATAGCCGTGTTTCTTTACGTGAGCCTATCTTTTGGTGGGTTTTATCATTTATAGTCTTGTTTACTATAGGTGGTGTGACAGGTATTATACTTTCTGCTTGTGTATTAGATAATATATTGCACGATACTTGATTTGTGGTGGCTCATTTTCACTATGTAATGTCTTTAGGTTCATATATTAGTATTATTGTGTTTTTTGTTTGGTGGTGGCCTGTGATTACAGGGGTTAGATTAAAAAAGTATTTGTTGCAATGTCATTGTATAGTATCAAATGTAGGGTTTAACCTT------------------------------------------------------------------------------------------------------------------------------------------------------------------------------------------------------------------------------------------------------------------------------------------------------------
	A_pacificus_H_sapiens	CACTAAGCGGAGGAAAAGAAACTAACCAGGATTCCCCTAGTAACGGCGAGTGAAGAGGGAATAGCCCAGCACCGAAGCCTGCGGTAGTTTTACTGCTAGGCAATGTGGTGTTTGGGTCGGCTCGCGGGATTGCCACTCCACTCGAAGTCCAGCACTGAGTATGGTTCCCTGGATTTGGCCCAGAGAGGGTGAAAGGCCCGTGCGAGTGGAGGTTCAGACATGTGAGGCAATTCACCAGGTCGACCTTCGAGTCGGGTTGTTTGGGAATGCAGCCCAAAGTGGGTGGTAAACTCCATCCAAGGCTAAATACAAGCACGAGTCCGATAGCGAACAAGTACCGTGAGGGAAAGTTGAAAAGTACTTTGAAGAGAGAGTAAACAGTACGTGAAACCGCATAGAGGTAAACGGGTGGCGTCAAGCTGCAAGCCTAGAGGATTCAGTTGGTCGGTGTGTATGCGCGCCTGGCGCGTCCGTCGGACAGATAGTCCACTGCGAAAAGGTGGGCCTTGCCTTCTTTCGGGAGGGTGAGGATCGGTGTCCCGGG-AGGTTGCCGGAGCCGGCTGTTTTGTCTG--------ATTT-GGATGGATCGGCCAATGCACTTCCTCTATTTGGTGAGCACCACGACTGGTGGAACTGCCAGTCTGCCGTAGTCAAGTCGAGTTTGGTGGATGGCTCCTCTCGG--------------GGGGTTGTCGGCTGAGCTTCGATCATCACAGGCGAAGTCAGTGAGCGGCGCGTGTAAGTCTCGGCTTGCACACGTGTTATCGAGCACTGGTCGTGAACGGGTCTGTCTG-TCGGTGG------TGTAGTGACCGGCGGATGTCCTGGTGGGCTACGGTGGTATGAATAACTGTGCAGGGCACCAGGGTTGTCGGTCTCTAG-TTTCCGGCTCGTGCGCACACTGCATGTGGGC--GTGGGGTTGTCACTGTAGGCTGCCAATTGCTGGGTCTGATCGTCGTGTTGCCTGCGCAAAGTGGGTCCGGCGGTGGTCTAGTGTTGGATGGTCTTGCA------TGTGAT-GCTTCCTGTGCGAGTCGGCGTGGACCAAACAGTCTGTGGTGTTGTGGTAGACGAGCTACCCGACCCGTCTTGAAACACGGACCAAGGAGTTTATCATGCACGCGAGTCAATGGGTCCATCGAAACCCAAAGGCGCAGTGAAAGTGAAGTCTCGACTTGTTCTCGAGATGTGGTGAGATGCCACTGTTTCTCGCACCTCGCCT---------------------------------------AGCACTAGGCACAAGAGCAGTGGCCGCATCACCGGCCCGTCCCATGATGTGGTCGTTGGAAAGGCGTGGAT-------TTCGGTCTGCGTTGGAGCCGGCGCGTCATCGGGGCGGAGCAGGAGCGTGCACGATAAGACCCGAAAGATGGTGAACTATGCTTGCGTAGGTTGAAGCCAGAGGAAACTCTGGTGGAGGACCGCAGCGATTCTGACGTGCAAATCGATCGTCAAACGTGAGTATAGGGGCGAAAGACTAATCGAACCATCTAGTAGCTGGTTCCCTCTGATTAATCTTAAATTTTTTAGTTGGCTTTTTACACTAGATCATAAGCGTATCGGTATGATATACACTCTGATAGGTATATGGTCTGGGTTTGTCGGTCTGAGACTCAGCATTATGATACGTATTAAATTTGTTGAGCCTTATTTTAACGTTATTTCCTCAGACTGTTATAACTTTTTGATCACCAATCATGGTATTATAATGATATTTTTCTTTTTAATGCCTATATTAATTGGTGGTTTTGGTAATTATTTAATTCCTTTATTATCTGGTCTGCCAGATTTAAATCTGCCCCGCTTAAAAGCACTTAGTGCTTGGTTATTAATACCTTCTATTTTATTTTTAACTCTTAGTATGTGCTACGGCGCGGGTATAGGTTGGACGTTTTATCCCCCCTTATCTTCTTCTTTATTTAGTGATAGTAAGGGTGTAGATTTTTTAATGTTTTCCTTACATTTGGCTGGTGTTTCTAGTGTGCTAGGTTCTATTAATTTTATTTGTACACTATACACTGCTTTTGTAGATAACTTTATTTCTCGGAGTTCTATACTGTTGTGGTCTTACTTATTTACTTCTATTTTGTTACTGTTAACTATTCCAGTTTTGGCGGCCGCTATTACCATGTTGTTATTTGATCGTAAATTTGGTTCAGCTTTTTTTGATCCTTTAGGTGGTGGTGATCCGGTTTTGTTTCAGCATATGTTTTGGTTTTTTGGGCATCCAGAGGTGTATGTGCTTATTTTACCAGGTTTCGGTATGATTAGACATGTGTGTAGTAACCTTGGCTGTTCTTACGATACTTTTGGTTTTTATGGTTTGTTATTCGCCATGTTTTCCATTGTATGTTTGGGTAGTGTTGTGTGGGGTCATCATATGTTTACGGTAGGGCTTGATGTTAAGACGGCAGTCTTTTTTAGTTCGGTAACCATGATTATTGGAGTACCAACAGGTATAAAGGTGTTTTCTTGGTTGTATATGATTCTAAATAGTCGTGTTTCTTTACGTGAGCCTATCTTTTGGTGGGTTTTATCATTTATAGTCTTGTTTACTATAGGTGGTGTGACAGGTATTATACTTTCTGCTTGTGTGTTAGATAATATATTACACGATACTTGATTTGTGGTGGCTCATTTTCACTATGTAATGTCTTTAGGTTCATATATTAGTATTATTGTGTTTTTTGTTTGGTGGTGGCCTGTGATTACAGGGGTTAGATTAAAAAAGTATTTGTTGCAATGTCATTGTATAGTATCAAATGTAGGGTTTAACCTTTGTTTTTTTCCTATGCATTACTTTGGTATTTGTGGTTTACCTCGTCGTGTGTGTGTTTATGAGTCAGGTTATGCTTGAATTAATATGATTTGTTCAATAGGGTCATTTATTTCAGCATTTAGTGGTTGTTTTTTTATTTTCATTCTTTGGGAGTCCTTAGTAAAAAAGAACGTTGTTTTAGGTTACTATGGTAGTTCAGCAACTTTGTTAAATTTATGTTGAGCTCCGATTCCCTATCATAATAATTTCTTTAATCAAGGTTTATTCGTTGATTATAGTATGTTGGCTTTATAG------
	A_pacificus_N_cinerea	CACTAAGCGGAGGAAAAGAAACTAACCAGGATTCCCCTAGTAACGGCGAGTGAAGAGGGAATAGCCCAGCACCGAAGCCTGCGGTAGTTTTACTGCTAGGCAATGTGGTGTTTGGGTCGGCTCGCGGGATTGCCACTCCACTCGAAGTCCAGCACTGAGTATGGTTCCCTGGATTTGGCCCAGAGAGGGTGAAAGGCCCGTGCGAGTGGAGGTTCAGACATGTGAGGCAATTCACCAGGTCGACCTTCGAGTCGGGTTGTTTGGGAATGCAGCCCAAAGTGGGTGGTAAACTCCATCCAAGGCTAAATACAAGCACGAGTCCGATAGCGAACAAGTACCGTGAGGGAAAGTTGAAAAGTACTTTGAAGAGAGAGTAAACAGTACGTGAAACCGCATAGAGGTAAACGGGTGGCGTCAAGCTGCAAGCCTAGAGGATTCAGTTGGTCGGTGTGTATGCGCGCCTGGCGCGTCCGTCGGACAGATAGTCCACTGCGAAAAGGTGGGCCTTGCCTTCTTTCGGGAGGGTGAGGATCGGTGTCCCGGG-AGGTTGCCGGAGCCGGCTGTTTTGTCTG--------ATTT-GGATGGATCGGCCAATGCACTTCCTCTATTTGGTGAGCACCACGACTGGTGGAACTGCCAGTCTGCCGTAGTCAAGTCGAGTTTGGTGGATGGCTCCTCTCGG--------------GGGGTTGTCGGCTGAGCTTCGATCATCACAGGCGAAGTCAGTGAGCGGCGCGTGTAAGTCTCGGCTTGCACACGTGTTATCGAGCACTGGTCGTGAACGGGTCTGTCTG-TCGGTGG------TGTAGTGACCGGCGGATGTCCTGGTGGGCTACGGTGGTATGAATAACTGTGCAGGGCACCAGGGTTGTCGGTCTCTAG-TTTCCGGCTCGTGCGCACACTGCATGTGGGC--GTGGGGTTGTCACTGTAGGCTGCCAATTGCTGGGTCTGATCGTCGTGTTGCCTGCGCAAAGTGGGTCCGGCGGTGGTCTAGTGTTGGATGGTCTTGCA------TGTGAT-GCTTCCTGTGCGAGTCGGCGTGGACCAAACAGTCTGTGGTGTTGTGGTAGACGAGCTACCCGACCCGTCTTGAAACACGGACCAAGGAGTTTATCATGCACGCGAGTCAATGGGTCCATCGAAACCCAAAGGCGCAGTGAAAGTGAAGTCTCGACTTGTTCTCGAGATGTGGTGAGATGCCACTGTTTCTCGCACCTCGCCT---------------------------------------AGCACTAGGCACAAGAGCAGTGGCCGCATCACCGGCCCGTCCCATGATGTGGTCGTTGGAAAGGCGTGGAT-------TTCGGTCTGCGTTGGAGCCGGCGCGTCATCGGGGCGGAGCAGGAGCGTGCACGATAAGACCCGAAAGATGGTGAACTATGCTTGCGTAGGTTGAAGCCAGAGGAAACTCTGGTGGAGGACCGCAGCGATTCTGACGTGCAAATCGATCGTCAAACGTGAGTATAGGGGCGAAAGACTAATCGAACCATCTAGTAGCTGGTTCCCTC--------------------------------------------------------------------------------------------------------------------------------------------------------------------------------------------------------------------------------------------------------------------------------------------------------------------------------------------------------------------------------------------------------------------------------------------------------------------------------------------------------------------------------------------------------------------------------------------------------------------------------------------------------------------------------------------------------------------------------------------CATCCGGAGGTGTATGTGCTTATTTTACCAGGTTTCGGTATGATTAGACATGTGTGTAGTAACCTTGGTTGTTCTTATGATACTTTTGGTTTTTATGGTTTGTTATTCGCCATGTTTTCCATTGTATGTTTGGGTAGTGTTGTGTGGGGTCATCATATGTTTACGGTAGGGCTTGATGTTAAGACGGCAGTCTTTTTTAGTTCGGTAACCATGATTATTGGAGTACCAACAGGTATAAAGGTGTTTTCTTGGTTGTATATGATTCTAAATAGTCGTGTTTCTTTACGTGAGCCTATCTTTTGGTGGGTTTTATCATTTATAGTCTTGTTTACTATAGGTGGTGTGACAGGTATTATACTTTCTGCTTGTGTGTTAGATAATATATTACACGATACTTGATTTGTGGTGGCTCATTTTCACTATGTAATGTCTTTAGGTTCATATATTAGTATTATTGTGTTTTTTGTTTGGTGGTGGCCTGTGATTACAGGGGTTAGATTAAAAAAGTATTTGTTGCAATGTCATTGTATAGTATCAAATGTAGGGTTTAACCTT------------------------------------------------------------------------------------------------------------------------------------------------------------------------------------------------------------------------------------------------------------------------------------------------------------
	D_dendriticum_C_lavaretus	CACTAAGCGGAGGAAAAGAAACTAACCAGGATTCCCCTAGTAACGGCGAGTGAAGAGGGAATAGCCCAGCACCGAAGCCTGCGGTAGTTTTACTGCTAGGCAATGTGGTGTTTGGGTCGGCTCGCGGGATTGCCACTCCACTCGAAGTCCAGCACTGAGTATGGTTCCCTGGATTTGGCCCAGAGAGGGTGAAAGGCCCGTGCGAGTGGAGGTTCAGACATGTGAGGCAATTCACCAGGCCGACCTTCGAGTCGGGTTGTTTGGGAATGCAGCCCAAAGCGGGTGGTAAACTCCATCCAAGGCTAAATACAAGCACGAGTCCGATAGCGAACAAGTACCGTGAGGGAAAGTTGAAAAGTACTTTGAAGAGAGAGTAAACAGTACGTGAAACCGCATAGAGGTAAACGGGTGGCGTCAAGCTGCAAGCCTAGAGGATTCAGTTGGTCGGTGTGTATGCGCGCCTGGCGCGTCTGTCGGACGGATAGTCCACTGCGAAAAGGTGGGCCTGGCCTTCTTTCGGGAGGGTTAGGATCGGTGTCCCGGG-AGGTTGCCGGAGCCGGCTGTCTTGCCTG--------ATTT-GGATGGATCGGCCAATGCACTTCCTCTATTTGGTGAGCACCACGACTGGTGGAACTGCCAGTCTGCCGTAGTCAAGTCGGGTTTGGTCGGTGGCTCTTC------------------GGGGTTGTCGGCTGAATTTCGATCATCACAGGCGAACTCAGTGAGCGGCGTGCGTAAGTTTCGGCTTGCACACGTGTTATCGAACACTGGTCGTCAACGGGTCTGTCTA-TCGGTGA-------GCAGTTGCCGGTGGATGTCCTGGTGGGCTACGGTGGTATGAATAACTGTGCAGGGCACCAGGGTTGTCGGTCTCTAG--TTCCGACTCGTGCGCACACTGC-TGTGGGC--GTGGGG-TATTGCTGTAGGCTGCCAATTGCTGGGTCTGATCGTCGTGTTGCCTGCGCAAAGTGGGTCCGGCGGTGGTCTAGTGTTGGATGGTC-TGCA------TGTGAT-GCTTCCTGTGCGAGTCGGCGTGGACCAAACAGTCTGTGGTGTTGTGGTAGACGAGCTACCCGACCCGTCTTGAAACACGGACCAAGGAGTTTATCATGCACGCGAGTCAATGGGTCCATCGAAACCCAAAGGCGCAGTGAAAGTGAAGTCTCGACTTGTTCTCGAGATGTGGTGAGATGCCACTGTTTCTCGCACCTCGCCT---------------------------------------AGCACTAGGCACAAGAGCAGTGGTCGCATCACCGGCCCGTCCCATGATGTGGTCGTTGGAAAGGCGTGCAT-------TTCGGTGTGCGTTGGAGCCGGCGCGTCATCGGGGCGGAGCAGGAGCGTGCACGATAAGACCCGAAAGATGGTGAACTATGCTTGCGTAGGTTGAAGCCAGAGGAAACTCTGGTGGAGGACCGCAGCGATTCTGACGTGCAAATCGATCGTCAAACGTGAGTATAGGGGCGAAAGACTAATCGAACCATCTAGTAGCTGGTTCCCTCTGACTAATCTTAAAGTTTTTAGTTGGCTTTTTACTTTGGACCATAAGCGTATTGGTATGATTTATACTTTAATAGGTATATGGTCCGGGTTTGTTGGTTTGAGTCTTAGTGTTATGATACGGATTAATTTTGTTGAGCCTTATTTTAATGTTATTTCCTCAGACTGTTATAAATTTTTAATTACTAACCACGGTATTATAATGATATTCTTCTTTTTGATGCCTGTCTTAATTGGTGGGTTTGGTAACTATTTAATACCCTTATTATCTGGTCTCCCAGATTTAAATTTGCCTCGCTTGAAAGCGTTAAGTGCTTGATTATTATTTCCTTCTATCCTGTTTTTAATTTTGAGAATGTGTTTAGGTGCTGGAATAGGTTGGACTTTTTATCCTCCTTTGTCTTCTTCTTTATTCAGAGATAGTAAGGGTGTTGATTTTTTAATGTTTTCTTTACATTTAGCTGGTTTATCTAGAGTTTTAGGATCTATTAAATTTATTTGTACCCTTTATACAGCCTTTGTTGATAAATTTATCTCCCGCAGTTCAATTTTGTTATGATCTTATTTATTCACTTCAATTCTTTTACTTTTAACTATTCCTGTGTTAGCTGCTGCTATTACAATGTTGTTATTTGATCGTAAATTTGGTTCAGCTTTTTTTGACCCTTTAGGTGGTGGGGATCCTATATTATTCCAGCATATGTTTTGATTTTTTGGTCACCCTGAGGTATATGTTTTAATCTTACCTGGTTTTGGAATGATTAGCCATGTTTGTAGAAATTTAGGTTGTTCTTATGACACCTTTGGATTTTATGGGTTGTTATTTGCCATGTTTTCTATAGTCTGCTTGGGTAGTGTTGTGTGGGGGCATCATATGTTTACAGTAGGTTTAGATGTAAAGACGGCTGTTTTCTTCAGTTCTGTTACTATGATTATTGGTGTTCCTACCGGTATAAAGGTATTTTCATGATTATACATGATTCTAAAAAGTCGTGTTTCACTCCGTGAGCCTGTATTTTGGTGAGTTTTATCATTTATTGTGTTGTTTACTATTGGGGGTGTTACGGGCATTATTCTTTCAGCTTGTGTGCTTGATAATATTTTGCATGATACTTGATTTGTTGTAGCTCACTTTCATTATGTAATGTCATTAGGTTCTTATATAAGTATAATAGTGTTTTTCGTTTGATGATGGCCAGTCATTACAGGTGTAAGATTGAATAAGTATTTACTACAATGTCATTGTATAGTTTCTAATGTTGGTTTTAATTTATGTTTTTTTCCCATGCATTATTTTGGTGTGTGCGGTTTACCGCGTCGTGTGTGCGTATATGAGTCAGGTTATGCTTGAATTAATATTCTTTGCTCAATAGGTTCCTTTATTTCTGCCTTTAGCGGTTGTTTTTTCGTGTTTATTTTATGGGAGTCATTAGTGAAAAAGAAAGTTGTTTTAGGTTATTATGGTAGTTCAGCAACTTTATTAAATTTATGCTGAGCTCCTGTCCCTTATCATAATAATTTCTTTAATCAAGGTTTATTTATAGATTATAGTATGTTGGCTTTATAG------
	D_dendriticum_L_hyperboreus	CACTAAGCGGAGGAAAAGAAACTAACCAGGATTCCCCTAGTAACGGCGAGTGAAGAGGGAATAGCCCAGCACCGAAGCCTGCGGTAGTTTTACTGCTAGGCAATGTGGTGTTTGGGTCGGCTCGCGGGATTGCCACTCCACTCGAAGTCCAGCACTGAGTATGGTTCCCTGGATTTGGCCCAGAGAGGGTGAAAGGCCCGTGCGAGTGGAGGTTCAGACATGTGAGGCAATTCACCAGGCCGACCTTCGAGTCGGGTTGTTTGGGAATGCAGCCCAAAGCGGGTGGTAAACTCCATCCAAGGCTAAATACAAGCACGAGTCCGATAGCGAACAAGTACCGTGAGGGAAAGTTGAAAAGTACTTTGAAGAGAGAGTAAACAGTACGTGAAACCGCATAGAGGTAAACGGGTGGCGTCAAGCTGCAAGCCTAGAGGATTCAGTTGGTCGGTGTGTATGCGCGCCTGGCGCGTCTGTCGGACGGATAGTCCACTGCGAAAAGGTGGGCCTGGCCTTCTTTCGGGAGGGTTAGGATCGGTGTCCCGGG-AGGTTGCCGGAGCCGGCTGTCTTGTCTG--------ATTT-GGATGGATCGGCCAATGCACTTCCTCTATTTGGTGAGCACCACGACTGGTGGAACTGCCAGTCTGCCGTAGTCAAGTCGGGTTTGGTCGGTGGCTCTTC------------------GGGGTTGTCGGCTGAATTTCGATCATCACAGGCGAACTCAGTGAGCGGCGTGCGTAAGTTTCGGCTTGCACACGTGTTATCGAACACTGGTCGTCAACGGGTCTGTCTA-TCGGTGA-------GCAGTTGCCGGTGGATGTCCTGGTGGGCTACGGTGGTATGAATAACTGTGCAGGGCACCAGGGTTGTCGGTCTCTAG--TTCCGAGTCGTGCGCACACTGC-TGTGGGC--GTGGGG-TATTGCTGTAGGCTGCCAATTGCTGGGTCTGATCGTCGTGTTGCCTGCGCAAAGTGGGTCCGGCGGTGGTCTAGTGTTGGATGGTC-TGCA------TGTGAT-GCTTCCTGTGCGAGTCGGCGTGGACCAAACAGTCTGTGGTGTTGTGGTAGACGAGCTACCCGACCCGTCTTGAAACACGGACCAAGGAGTTTATCATGCACGCGAGTCAATGGGTCCATCGAAACCCAAAGGCGCAGTGAAAGTGAAGTCTCGACTTGTTCTCGAGATGTGGTGAGATGCCACTGTTTCTCGCACCTCGCCT---------------------------------------AGCACTAGGCACAAGAGCAGTGGTCGCATCACCGGCCCGTCCCATGATGTGGTCGTTGGAAAGGCGTGCAT-------TTCGGTGTGCGTTGGAGCCGGCGCGTCATCGGGGCGGAGCAGGAGCGTGCACGATAAGACCCGAAAGATGGTGAACTATGCTTGCGTAGGTTGAAGCCAGAGGAAACTCTGGTGGAGGACCGCAGCGATTCTGACGTGCAAATCGATCGTCAAACGTGAGTATAGGGGCGAAAGACTAATCGAACCATCTAGTAGCTGGTTCCCTC--------------------------------------------------------------------------------------------------------------------------------------------------------------------------------------------------------------------------------------------------------------------------------------------------------------------------------------------------------------------------------------------------------------------------------------------------------------------------------------------------------------------------------------------------------------------------------------------------------------------------------------------------------------------------------------------------------------------CAGCACATGTTTTGGTTTTTTGGTCACCCTGAGGTATATGTTTTAATTTTACCTGGTTTTGGAATGATTAGCCATGTTTGTAGAAATTTAGGTTGTTCATATGACACCTTTGGGTTTTATGGGTTATTATTTGCTATGTTTTCTATAGTCTGCTTGGGTAGTGTTGTGTGGGGGCATCATATGTTTACAGTCGGTTTAGATGTAAAGACGGCTGTTTTCTTCAGTTCTGTTACTATGATTATTGGTGTTCCTACCGGTATAAAGGTATTTTCATGATTATATATGATTCTAAAAAGTCGTGTTTCACTCCGTGAGCCTGTTTTTTGGTGAGTTTTATCATTTATTGTGTTGTTTACTATTGGGGGTGTTACGGGCATTATTCTTTCAGCTTGTGTGCTTGATAATATTTTGCATGATACTTGATTCGTTGTAGCTCACTTTCATTATGTAATGTCATTAGGTTCTTACATAAGTATAATAGTGTTTTTCGTTTGATGATGACCAGTCATTACAGGTGTAAGATTGAATAAGTATTTACTACAATGTCATTGTATAGTTTCTAATGTTGGTTTTAATTTATGTTTTTTYCCHATGCATTA----------------------------------------------------------------------------------------------------------------------------------------------------------------------------------------------------------------------------------------------------------------------------------------
	D_ditremum_S_alpinus	CACTAAGCGGAGGAAAAGAAACTAACCAGGATTCCCCTAGTAACGGCGAGTGAAGAGGGAATAGCCCAGCACCGAAGCCTGCGGTAGTTTTACTGCTAGGCAATGTGGTGTTTGGGTCGGCTCGCGGGATTGCCACTCCACTCGAAGTCCAGCACTGAGTATGGTTCCCTGGATTTGGCCCAGAGAGGGTGAAAGGCCCGTGCGAGTGGAGGTTCAGACATGTGAGGCAATTCACCAGGCCGACCTTCGAGTCGGGTTGTTTGGGAATGCAGCCCAAAGCGGGTGGTAAACTCCATCCAAGGCTAAATACAAGCACGAGTCCGATAGCGAACAAGTACCGTGAGGGAAAGTTGAAAAGTACTTTGAAGAGAGAGTAAACAGTACGTGAAACCGCATAGAGGTAAACGGGTGGCGTCAAGCTGCAAGCCTAGAGGATTCAGTTGGTCGGTGTGTATGCGCGCCTGGCGCGTCTGTCGGACGGATAGTCCACTGCGAAAAGGTGGGCCTGGCCTTCTTTCGGGAGGGTTAGGATCGGTGTCCCGGG-AGGTTGCCGGAGCCGGCTGTCTTGTCTG--------ATTT-GGATGGATCGGCCAATGCACTTCCTCTATTTGGTGAGCACCACGACTGGTGGAACTGCCAGTCTGCCGTAGTCAAGTCGGGTTTGGTCGGTGGCTCTTC------------------GGGGTTGTCGGCTGAATTTCGATCATCACAGGCGAACTCAGTGAGCGGCGTGCGTAAGTTTCGGCTTGCACACGTGTTATCGAACACTGGTCGTCAACGGGTCTGTCTA-TCGGTGA-------GCAGTTGCCGGTGGATGTCCTGGTGGGCTACGGTGGTATGAATAACTGTGCAGGGCACCAGGGTTGTCGGTCTCTAG--TTCCGACTCGTGCGCACACTGC-TGTGGGC--GTGGGG-TATTGCTGTAGGCTGCCAATTGCTGGGTCTGATCGTCGTGTTGCCTGCGCAAAGTGGGTCCGGCGGTGGTCTAGTGTTGGATGGTC-TGCA------TGTGAT-GCTTCCTGTGCGAGTCGGCGTGGACCAAACAGTCTGTGGTGTTGTGGTAGACGAGCTACCCGACCCGTCTTGAAACACGGACCAAGGAGTTTATCATGCACGCGAGTCAATGGGTCCATCGAAACCCAAAGGCGCAGTGAAAGTGAAGTCTCGACTTGTTCTCGAGATGTGGTGAGATGCCACTGTTTCTCGCACCTCGCCT---------------------------------------AGCACTAGGCACAAGAGCAGTGGTCGCATCACCGGCCCGTCCCATGATGTGGTCGTTGGAAAGGCGTGCAT-------TTCGGTGTGCGTTGGAGCCGGCGCGTCATCGGGGCGGAGCAGGAGCGTGCACGATAAGACCCGAAAGATGGTGAACTATGCTTGCGTAGGTTGAAGCCAGAGGAAACTCTGGTGGAGGACCGCAGCGATTCTGACGTGCAAATCGATCGTCAAACGTGAGTATAGGGGCGAAAGACTAATCGAACCATCTAGTAGCTGGTTCCCTCTGACTAATCTTAAAGTTTTTAGTTGGCTTTTTACTTTGGATCATAAGCGTATTGGTATGATTTATACTTTAATAGGTATATGGTCCGGTTTTGTCGGTTTGAGACTTAGTGTTATGATACGGATTAATTTTGTTGAGCCTTATTTTAATGTTATTTCCTCAGACTGTTATAAATTTTTAATCACTAACCATGGTATTATAATGATATTTTTCTTTTTGATGCCCGTTTTAATAGGGGGTTTTGGTAACTATTTAATACCTTTACTATCAGGTCTTCCAGATTTAAACTTGCCTCGTTTGAAAGCGTTAAGTGCGTGGTTACTATTTCCTTCAATACTGTTTTTAATTTTGAGAATGTGCTTTGGTGCTGGGATTGGTTGAACTTTTTATCCTCCTTTATCTTCTTCTTTGTTCAGAGATAGAAAGGGTGTTGATTTTTTAATGTTTTCTTTACATTTAGCTGGTTTATCTAGGGTCTTAGGTTCTATTAAATTTATTTGTACTCTTTATACGGCTTTTGTTGATAATTTTATTTCCCGTAGGTCAATTTTGTTATGATCTTATTTATTTACCTCAATTCTTTTACTTTTAACTATTCCTGTGTTAGCTGCTGCTATTACAATGTTATTATTTGATCGTAAATTTGGTTCAGCTTTTTTTGACCCATTAGGTGGCGGTGATCCTATATTATTTCAGCATATGTTTTGATTTTTTGGTCACCCTGAGGTGTATGTCTTAATTTTACCGGGGTTTGGTATGATTAGTCATGTTTGTAGAAATTTGGGTTGCTCATATGACACTTTTGGGTTTTATGGGTTGTTATTTGCCATGTTTTCTATAGTTTGTTTAGGTAGCGTTGTATGAGGACACCATATGTTTACGGTGGGTTTAGATGTAAAGACGGCCGTTTTTTTTAGTTCAGTTACTATGATTATTGGTGTGCCAACTGGTATAAAGGTATTTTCGTGATTGTATATGATTTTAAATAGTCGTGTTTCATTGCGTGAGCCAGTTTTTTGGTGGGTCTTATCATTTATTGTGTTGTTTACTATTGGTGGTGTTACAGGTATTATTCTTTCAGCTTGTGTTCTTGATAATATTTTGCATGATACTTGGTTTGTGGTAGCTCATTTTCATTATGTAATGTCTTTAGGTTCTTACATTAGTATAATAGTGTTCTTTGTTTGATGATGACCAGTTATTACAGGTGTGAGTTTGAATAAGTATTTGTTACAGTGTCATTGTATAGTATCTAATGTTGGATTCAATTTATGTTTTTTTCCTATGCATTATTTTGGAATGTGTGGTTTACCACGTCGTGTGTGTGTATATGAGTCAGGTTATGCTTGAATTAATATGCTTTGTTCTATAGGTTCTTTTATTTCCGCCTTTAGGGGTTGTTTCTTTGTGTTTATTTTATGAGAATCATTAGTAAAAAAGAAAGTTGTTTTAGGCTATTATGGAAGTTCAGCAACTTTATTAAATTTGTGTTGGGCTCCTGTTCCTTATCATAATAATTTCTTTAACCAGGGATTATTTGTAGATTACAGTATGTTGGCCTTATAG------
	D_ditremum_O_tshawytscha	--------------------------CAGGATTCCCCTAGTAACGGCGAGTGAAGAGGGAATAGCCCAGCACCGAAGCCTGCGGTAGTTTTACTGCTAGGCAATGTGGTGTTTGGGTCGGCTCGCGGGATTGCCACTCCACTCGAAGTCCAGCACTGAGTATGGTTCCCTGGATTTGGCCCAGAGAGGGTGAAAGGCCCGTGCGAGTGGAGGTTCAGACATGTGAGGCAATTCACCAGGCCGACCTTCGAGTCGGGTTGTTTGGGAATGCAGCCCAAAGCGGGTGGTAAACTCCATCCAAGGCTAAATACAAGCACGAGTCCGATAGCGAACAAGTACCGTGAGGGAAAGTTGAAAAGTACTTTGAAGAGAGAGTAAACAGTACGTGAAACCGCATAGAGGTAAACGGGTGGCGTCAAGCTGCAAGCCTAGAGGATTCAGTTGGTCGGTGTGTATGCGCGCCTGGCGCGTCTGTCGGACGGATAGTCCACTGCGAAAAGGTGGGCCTGGCCTTCTTTCGGGAGGGTTAGGATCGGTGTCCCGGG-AGGTTGCCGGAGCCGGCTGTCTTGTCTG--------ATTT-GGATGGATCGGCCAATGCACTTCCTCTATTTGGTGAGCACCACGACTGGTGGAACTGCCAGTCTGCCGTAGTCAAGTCGGGTTTGGTCGGTGGCTCTTC------------------GGGGTTGTCGGCCGAATTTCGATCATCACAGGCGAACTCAGTGAGCGGCGTGCGTAAGTTTCGGCTTGCACACGTGTTATCGAACACTGGTCGTCAACGGGTCTGTCTA-TCGGTGA-------GCAGTTGCCGGTGGATGTCCTGGTGGACTACGGTGGTATGAATAACTGTGCAGGGCACCAGGGTTGTCGGTCTCTAG--TTCCGGCTCGTGCGCACACTGC-TGTGGGC--GTGGGG-TATTGCTGTAGGCTGCCAATTGCTGGGTCTGATCGTCGTGTTGCCTGCGCAAAGTGGGTCCGGCGGTGGTCTAGTGTTGGATGGTC-TGCA------TGTGAT-GCTTCCTGTGCGAGTCGGCGTGGACCAAACAGTCTGTGGTGTTGTGGTAGACGAGCTACCCGACCCGTCTTGAAACACGGACCAAGGAGTTTATCATGCACGCGAGTCAATGGGTCCATCGAAACCCAAAGGCGCAGTGAAAGTGAAGTCTCGACTTGTTCTCGAGATGTGGTGAGATGCCACTGTTTCTCGCACCTCGCCT---------------------------------------AGCACTAGGCACAAGAGCAGTGGTCGCATCACCGGCCCGTCCCATGATGTGGTCGTTGGAAAGGCGTGCAT-------TTCGGTGTGCGTTGGAGCCGGCGCGTCATCGGGGCGGAGCAGGAGCGTGCACGATAAGACCCGAAAGATGGTGAACTATGCTTGCGTAGGTTGAAGCCAGAGGAAACTCTGGTGGAGGACCGCAGCGATTCTGACGTGCAAATCGATCGTCAAACGTGAGTATAGGG---------------------------------------TGACTAATCTTAAAGTTTTTAGTTGGCTTTTTACTTTGGATCATAAGCGTATTGGTATGATTTATACTTTAATAGGTATATGGTCCGGTTTTGTCGGTTTGAGACTTAGTATTATGATACGGATTAATTTTGTTGAGCCTTATTTTAATGTTATTTCCTCAGACTGTTATAAATTTTTAATCACTAATCATGGTATTATAATGATATTTTTTTTTTTGATGCCCGTTTTAATAGGGGGTTTTGGTAACTATTTAATACCTTTACTATCAGGTCTTCCAAATTTAAACTTGCCTCGTTTGAAAGCGTTAAGCGCGTGGTTACTATTCCCTTCTATACTGTTTTTAATTTTGAAAATGTGCTTTGGTGCTGGGATTGGTTGAACTTTTTATCCTCCTTTATCTTCTTCTTTGTTTAGGGATAAAAAGGGTGTTGATTTTTTAATGTTTTCTTTACATTTAGCGGGTTTATCTAGGGTTTTAGGTTCTATTAAATTTATTTGTACTCTTTACACGGCTTTTGTTGATAATTTTATTTCTCGTAAATCAATTTTGTTATGATCATATTTATTTACTTCAATTCTTTTACTTTTAACTATTCCTGTGTTAGCTGCTGCTATTACAATGTTATTATTTGATCGTAAATTTGGTTCAGCTTTTTTTGACCCATTAGGTGGTGGAGATCCTATATTATTTCAGCATATGTTTTGATTTTTTGGTCACCCTGAGGTGTATGTCTTAATTTTACCGGGGTTTGGTATGATTAGCCATGTTTGTAGAAATTTGGGTTGCTCATATGACACCTTTGGGTTTTATGGGTTGTTATTTGCCATGTTTTCTATTGTTTGTCTAGGTAGCGTTGTATGGGGGCATCATATGTTTACGGTGGGTTTAGATGTAAAGACGGCCGTTTTTTTTAGTTCAGTAACTATGATTATTGGTGTGCCAACAGGTATAAAGGTATTTTCGTGGTTGTATATGATTTTAAATAGTCGTGTTTCATTGCGTGAGCCAGTTTTTTGGTGGGTTTTATCATTTATTGTGCTGTTTACTATTGGTGGTGTTACAGGTATTATTCTTTCAGCTTGTGTTCTTGATAATATTTTGCATGATACTTGGTTTGTGGTAGCTCATTTTCATTATGTAATGTCTTTAGGTTCCTACATTAGTGTAATAGTATTTTTTGTTTGATGATGACCAGTTATTACAGGAGTAAGTTTGAATAAGTATTTATTACAGTGCCATTGTATAGTATCTAATGTTGGATTCAATTTATGTTTTTTTCCTATGCATTACTTTGGGATGTGCGGTTTACCACGTCGTGTGTGCGTATATGAATCAGGTTATGCTTGAATTAATATGCTTTGTTCAATAGGTTCTTTTATTTCCGCCTTTAGGGGCTGTTTCTTTGTATTTATTTTATGAGAATCATTGGTAAAAAAGAAAGTTGTTTTAGGTTACTATGGAAGTTCAGCAACTTTATTAAATTTGTGCTGGGCTCCTGTTCCTTATCATAATAATTTTTTTAACCAGGGGTTATTCGTGGATTACAGTATGTTGGCTTTATAG------
	D_latus_P_fluviatilis	CACTAAGCGGAGGAAAAGAAACTAACCAGGATTCCCCTAGTAACGGCGAGTGAAGAGGGAATAGCCCAGCACCGAAGCCTGCGGTAGTTTTACTGCTAGGCAATGTGGTGTTTGGGTCGGCTCGCGGGATTGCCACTCCACTCGAAGTCCAGCACTGAGTATGGTTCCCTGGATTTGGCCCAGAGAGGGTGAAAGGCCCGTGCGAGTGGAGGTTCAGACATGTGAGGCAATTCACCAGGCCGACCTTCGAGTCGGGTTGTTTGGGAATGCAGCCCAAAGCGGGTGGTAAACTCCATCCAAGGCTAAATACAAGCACGAGTCCGATAGCGAACAAGTACCGTGAGGGAAAGTTGAAAAGTACTTTGAAGAGAGAGTAAACAGTACGTGAAACCGCATAGAGGTAAACGGGTGGCGTCAAGCTGCAAGCCTAGAGGATTCAGTTGGTCGGTGTGTATGCGCGCCTGGCGCGTCTGTCGGACGGATAGTCCACTGCGAAAAGGTGGGCCTGGCCTTCTTTCGGGAGGGTTAGGATCGGTGTCCCGGG-AGGTTGCCGGAGCCGGCTGTCTTGTCTG--------ATTT-GGATGGATCGGCCAATGCACTTCCTCTATTTGGTGAGCACCACGACTGGTGGAACTGCCAGTCTGCCGTAGTCAAGTCGGGTTTGGTCGGTGGCTCTTC------------------GGGGTTGTCGGCTGAATTTCGATCATCACAGGCGAACTCAGTGAGCGGCGTGCGTAAGTTTCGGCTTGCACACGTGTTATCGAACACTGGTCGTCAACGGGTCTGTCTA-TCGGTGA-------GCAGTTGCCGGTGGATGTCCTGGTGGGCTACGGTGGTATGAATAACTGTGCAGGGCACCAGGGTTGTCGGTCTCTAG--TTCCGGCTCGTGCGCACACTGC-TGTGGGCGTGTGGGG-TATTGCTGTAGGCTGCCAATTGCTGGGTCTGATCGTCGTGTTGCCTGCGCAAAGTGGGTCCGGCGGTGGTCTAGTGTTGGATGGTC-TGCA------TGTGAT-GCTTCCTGTGCGAGTCGGCGTGGACCAAACAGTCTGTGGTGTTGTGGTAGACGAGCTACCCGACCCGTCTTGAAACACGGACCAAGGAGTTTATCATGCACGCGAGTCAATGGGTCCATCGAAACCCAAAGGCGCAGTGAAAGTGAAGTCTCGACTTGTTCTCGAGATGTGGTGAGATGCCACTGTTTCTCGCACCTCGCCT---------------------------------------AGCACTAGGCACAAGAGCAGTGGTCGCATCACCGGCCCGTCCCATGATGTGGTCGTTGGAAAGGCGTGCAT-------TTCGGTGTGCGTTGGAGCCGGCGCGTCATCGGGGCGGAGCAGGAGCGTGCACGATAAGACCCGAAAGATGGTGAACTATGCTTGCGTAGGTTGAAGCCAGAGGAAACTCTGGTGGAGGACCGCAGCGATTCTGACGTGCAAATCGATCGTCAAACGTGAGTATAGGGGCGAAAGACTAATCGAACCATCTAGTAGCTGGTTCCCTCTGACTAATCTTAAAGTTTTTAGTTGGCTTTTTACTTTGGATCATAAGCGTATTGGTATGATTTATACTCTAATCGGTGTATGGTCTGGGTTTGTTGGTTTGAGCCTTAGTGTTATGATACGGATTAATTTTGTTGAGCCATATTTTAATGTTATTTCCTCAGACTGTTATAAATTTTTAATCACTAATCATGGTATTATAATGATATTCTTTTTTTTGATGCCTGTTTTAATTGGGGGTTTTGGTAACTATTTAATACCTTTACTATCTGGTCTTCCGGATTTAAATTTGCCTCGCTTGAAAGCGCTAAGTGCGTGATTATTATTTCCTTCCATTTTGTTTTTAGTCTTGAGAATGTGTTTTGGTGCTGGAATCGGTTGGACTTTTTATCCTCCTTTATCTTCTTCTTTATTTAGGGATAGTAAGGGTGTTGATTTTTTAATGTTTTCTTTACATTTAGCTGGTTTATCTAGGGTTTTAGGGTCTATTAAATTTATTTGTACTCTTTATACAGCTTTTGTTGATAAATTTATTTCCCGTAGTTCAATTTTATTATGATCTTATTTATTTACTTCAATTCTTTTGCTTTTAACTATTCCTGTATTAGCTGCTGCTATTACAATGTTGTTATTTGATCGTAAATTCGGTTCAGCTTTTTTTGATCCTTTGGGTGGTGGGGATCCTATATTATTTCAGCATATGTTTTGATTTTTTGGTCATCCTGAAGTATATGTTTTAATTTTACCTGGTTTTGGGATGATTAGGCATGTTTGTAGAAATTTAGGTTGTTCTTATGACACCTTTGGATTTTACGGGTTGTTATTTGCTATGTTTTCTATAGTTTGTTTAGGTAGAGTTGTGTGGGGGCATCATATGTTTACGGTGGGTTTAGATGTAAAGACGGCTGTTTTTTTTAGTTCAGTTACTATGATTATTGGAGTTCCTACTGGTATAAAGGTATTTTCTTGGTTATATATGATTCTAAAAAGTCGTGTTTCACTGCGTGAGCCTGTTTTTTGGTGGGTTTTATCATTTATTGTACTATTTACTATCGGGGGTGTTACGGGTATTATACTCTCAGCTTGTGTACTTGATAATATTTTGCATGATACTTGATTTGTTGTAGCTCACTTTCATTATGTAATGTCACTAGGTTCTTATATAAGTATAATAGTGTTTTTTGTTTGATGGTGGCCAGTTATTACAGGTGTGAGATTGAATAAGTATTTATTACAATGTCATTGTATAGTTTCTAATGTTGGTTTCAATTTATGTTTTTTCCCTATGCATTACTTTGGTGTGTGCGGTTTACCACGTCGTGTGTGTGTGTACGAGTCGGGTTATGCTTGAATAAATATTCTTTGTTCGATAGGTTCCTTTATTTCTGCTTTTAGTGGTTGTTTTTTCGTGTTTATTTTATGAGAGTCATTGGTAAAAAAGAAAGTTGTTTTAGGTTATTATGGTAGTTCGGCAACTCTATTAAATTTATGCTGAGCTCCTGTTCCTTATCATAATAATTTCTTTAATCAAGGTTTGTTTGTAGATTATAGTATGTTGGCCTTATAGG-----
	D_latus_H_sapiens	---------------------------------CCCCTAGTAACGGCGAGTGAAGAGGGAATAGCCCAGCACCGAAGCCTGCGGTAGTTTTACTGCTAGGCAATGTGGTGTTTGGGTCGGCTCGCGGGATTGCCACTCCACTCGAAGTCCAGCACTGAGTATGGTTCCCTGGATTTGGCCCAGAGAGGGTGAAAGGCCCGTGCGAGTGGAGGTTCAGACATGTGAGGCAATTCACCAGGCCGACCTTCGAGTCGGGTTGTTTGGGAATGCAGCCCAAAGCGGGTGGTAAACTCCATCCAAGGCTAAATACAAGCACGAGTCCGATAGCGAACAAGTACCGTGAGGGAAAGTTGAAAAGTACTTTGAAGAGAGAGTAAACAGTACGTGAAACCGCATAGAGGTAAACGGGTGGCGTCAAGCTGCATGCCTAGAGGATTCAGTTGGTCGGTGTGTATGCGCGCCTGGCGCGTCTGTCGGACGGATAGTCCACTGCGAAAAGGTGGGCCTGGCCTTCTTTCGGGAGGGTTAGGATCGGTGTCCCGGG-AGGTTGCCGGAGCCGGCTGTCTTGTCTG--------ATTT-GGATGGATCGGCCAATGCACTTCCTCTATTTGGTGAGCACCACGACTGGTGGAACTGCCAGTCTGCCGTAGTCAAGTCGGGTTTGGTCGGTGGCTCTTC------------------GGGGTTGTCGGCTGAATTTCGATCATCACAGGCGAACTCAGTGAGCGGCGTGCGTAAGTTTCGGCTTGCACACGTGTTATCGAACACTGGTCGTCAACGGGTCTGTCTA-TCGGTGA-------GCAGTTGCCGGTGGATGTCCTGGTGGGCTACGGTGGTATGAATAACTGTGCAGGGCACCAGGGTTGTCGGTCTCTAG--TTCCGGCTCGTGCGCACACTGC-TGTGGGCGTGTGGGG-TATTGCTGTAGGCTGCCAATTGCTGGGTCTGATCGTCGTGTTGCCTGCGCAAAGTGGGTCCGGCGGTGGTCTAGTGTTGGATGGTC-TGCA------TGTGAT-GCTTCCTGTGCGAGTCGGCGTGGACCAAACAGTCTGTGGTGTTGTGGTAGACGAGCTACCCGACCCGTCTTGAAACACGGACCAAGGAGTTTATCATGCACGCGAGTCAATGGGTCCATCGAAACCCAAAGGCGCAGTGAAAGTGAAGTCTCGACTTGTTCTCGAGATGTGGTGAGATGCCACTGTTTCTCGCACCTCGCCT---------------------------------------AGCACTAGGCACAAGAGCAGTGGTCGCATCACCGGCCCGTCCCATGATGTGGTCGTTGGAAAGGCGTGCAT-------TTCGGTGTGCGTTGGAGCCGGCGCGTCATCGGGGCGGAGCAGGAGCGTGCACGATAAGACCCGAAAGATGGTGAACTATGCTTGCGTAGGTTGAAGCCAGAGGAAACTCTGGTGGAGGACCGCAGCGATTCTGACGTGCAAATCGATCGTCAAACGTGAGTATAGGGGCG------------------------------------TGACTAATCTTAAAGTTTTTAGTTGGCTTTTTACTTTGGATCATAAGCGTATTGGTATGATTTATACTCTAATCGGTGTATGGTCTGGGTTTGTTGGTTTGAGCCTTAGTGTTATGATACGGATTAATTTTGTTGAGCCATATTTTAATGTTATTTCCTCAGACTGTTATAAATTTTTAATCACTAATCATGGTATTATAATGATATTCTTTTTTTTGATGCCTGTCTTAATTGGGGGTTTTGGTAACTATTTAATACCTTTACTATCTGGTCTTCCGGATTTAAATTTGCCTCGCTTGAAAGCGCTAAGTGCGTGATTATTATTTCCTTCCATTTTGTTTTTAGTCTTGAGAATGTGTTTTGGTGCTGGAATCGGTTGGACTTTTTATCCTCCTTTATCTTCTTCTTTATTTAGGGATAGTAAGGGTGTTGATTTTTTAATGTTTTCTTTACATTTAGCTGGTTTATCTAGGGTTTTAGGGTCTATTAAATTTATTTGTACTCTTTATACAGCTTTTGTTGATAAATTTATTTCCCGTAGTTCAATTTTATTATGATCTTATTTATTTACTTCAATTCTTTTGCTTTTAACTATTCCTGTATTAGCTGCTGCTATTACAATGTTGTTATTTGATCGTAAATTCGGTTCAGCTTTTTTTGATCCTTTGGGTGGTGGGGATCCTATATTATTTCAGCATATGTTTTGATTTTTTGGTCATCCTGAAGTATATGTTTTAATTTTACCTGGTTTTGGGATGATTAGGCATGTTTGTAGAAATTTAGGTTGTTCTTATGACACTTTTGGATTTTACGGGTTGTTATTTGCTATGTTTTCTATAGTTTGTTTAGGTAGAGTTGTGTGGGGGCATCATATGTTTACGGTGGGTTTAGATGTAAAGACGGCTGTTTTTTTTAGTTCAGTTACTATGATTATTGGAGTTCCTACTGGTATAAAGGTATTTTCTTGGTTATATATGATTCTAAAAAGTCGTGTTTCACTGCGTGAGCCTGTTTTTTGGTGGGTTTTATCATTTATTGTACTATTTACTATCGGGGGTGTTACGGGTATTATACTCTCAGCTTGTGTACTTGATAATATTTTGCATGATACTTGATTTGTTGTAGCTCACTTTCATTATGTAATGTCACTAGGTTCTTATATAAGTATAATAGTGTTTTTTGTTTGATGGTGGCCAGTTATTACAGGTGTGAGATTGAATAAGTATTTATTACAATGTCATTGTATAGTTTCTAATGTTGGTTTCAATTTATGTTTTTTCCCTATGCATTACTTTGGTGTGTGCGGTTTACCACGTCGTGTGTGTGTGTACGAGTCGGGTTATGCTTGAATAAATATTCTTTGTTCGATAGGTTCCTTTATTTCTGCTTTTAGTGGTTGTTTTTTCGTGTTTATTTTATGAGAGTCATTGGTAAAAAAGAAAGTTGTTTTAGGTTATTATGGTAGTTCGGCAACTCTATTAAATTTATGCTGAGCTCCTGTTCCTTATCATAATAATTTCTTTAATCAAGGTTTGTTTGTAGATTATAGTATGTTGGCCTTATAG------
	D_balaenopterae_H_sapiens	CACTAAGCGGAGGAAAAGAAACTAACCAGGATTCCCCTAGTAACGGCGAGTGAAGAGGGAATAGCCCAGCACCGAAGCCTGCGGTAGTTTTACTGCTAGGCAATGTGGTGTTTGGGTCGGCTCGCGGGATTGCCACTCCACTCGAAGTCCAGCACTGAGTATGGTTCCCTGGATTTGGCCCAGAGAGGGTGAAAGGCCCGTGCGAGTGGAGGTTCAGACATGTGAGGCAATTCACCAGGTCGACCTTCGAGTCGGGTTGTTTGGGAATGCAGCCCAAAGTGGGTGGTAAACTCCATCCAAGGCTAAATACAAGCACGAGTCCGATAGCGAACAAGTACCGTGAGGGAAAGTTGAAAAGTACTTTGAAGAGAGAGTAAACAGTACGTGAAACCGCATAGAGGTAAACGGGTGGCGTCAAGCTGCAAGCCTAGAGGATTCAGTTGGTCGGTGTGTATGCGCGCCTGGCGCGTCCGTCGGACGGACAGTCCACTGCGAAAGAGTGGGCCTGGCCTTCTTTCGGGAGGGTTAGGATCGGTGTCCCGGG-AGGTTGCCGGAGCCGGCTGTTTTGTCTG--------AGTT-GGATGGGCCGGCCAATGCACTTCCTCTATTTGGTGAGCACCACGACTGGTGGAACTGCCAGTCTGCCGTAGTCAAGTCGGGTTTGGTCGATGGCTCTTC------------------GGGGTTGTCGGCTGAGTTTCGATCATCACAGGCGAACTCAGTGAGCGGCGTGCGTAAGTTTCGGCTTGCACACGTGTTATCGAACGCTGGTCGTCAACGGGTCTGTCTA-TCGGTGA-------GCAGTTGCCGGTGGATGTCCTGGTGGGCTACGGTGGTATGAATAACTGTGCAGGGCACCAGGGTTGTCGGTCTCTAG--TTCCGGCTCGTGCGCACACTGC-TGTGGGC--GTGGGG-TATTGCTGTAGGCTGCCAATTGCTGGGTCTGATCGTCGTGTTGCCTGCGCAAAGTGGGTCCGGCGGTGGTCTAGTGTTGGATGGTC-TGCA------TGTGAT-GCTTCCTGTGCGAGTCGGCGTGGGCCAAACAGTCTGTGGTGTTGTGGTAGACGAGCTACCCGACCCGTCTTGAAACACGGACCAAGGAGTTTATCATGCACGCGAGTCAATGGGTCCATCGAAACCCAAAGGCGCAGTGAAAGTGAAGTCTCGACTTGTTCTCGAGATGTGGTGAGATGCCACTGTTTCTCGCACCTCGCCT---------------------------------------AGCACTAGGCACAAGAGCAGTGGTCGCATCACCGGCCCGTCCCATGATGTGGTCGTTGGAAAGGCGTACAT-------TCGCGTGTGCGTTGGAGCCGGCGCGTCATCGGGGCGGAGCAGGAGCGTGCACGATAAGACCCGAAAGATGGTGAACTATGCTTGCGTAGGTTGAAGCCAGAGGAAACTCTGGTGGAGGACCGCAGCGATTCTGACGTGCAAATCGATCGTCAAACGTGAGTATAGGGGCGAAAGACTAATCGAACCATCTAGTAGCTGGTTCCCTCTGACTAATCTTAAAGTTTTTAGTTGGCTTTTTACACTAGACCATAAGCGTATTGGTATGATTTATACTTTAATAGGCATATGGTCTGGGTTTGTTGGTTTGAGCCTTAGTGTTATGATACGTATTAAATTTGTTGAGCCTTATTTTAATGTCATTTCTTCGGACTGTTATAAATTTTTGATCACTAATCATGGTATTATAATGATATTCTTTTTTTTGATGCCCGTTTTAATAGGTGGGTTTGGTAAATATTTGATTCCATTATTATCGGGTCTTCCTGATTTAAATTTACCACGTTTGAAAGCTTTAAGCGCTTGATTGTTATTTCCTTCTATTTTATTTTTAGTCTTGAGAATGTGTTTTGGTGCTGGTATAGGTTGAACTTTCTATCCACCCTTATCTTCTGCTCTTTTTAGGGATAGAAAGGGTGTTGATTTTTTAATGTTTTCTTTACATTTGGCTGGCGTTTCTAGAGTTTTGGGTTCTATTAAATTTATTTGTACCCTGTACACAGCTTTTGTTGATAAATTTATTTCTCGTAGCTCTATATTACTTTGATCATATTTATTTACTTCTATCTTGTTATTGTTAACTATTCCTGTTTTAGCTGCTGCTATTACAATGTTATTATTTGATCGTAAATTTGGATCAGCTTTCTTTGATCCGCTAGGTGGTGGTGATCCTGTATTATTTCAGCATATGTTTTGATTTTTTGGTCATCCTGAAGTGTATGTTTTAATTTTACCAGGGTTTGGAATGATTAGACATGTTTGTAGTAACTTAGGTTGTTCATATGATACTTTTGGATTTTATGGTTTATTATTTGCTATGTTTTCTATCGTTTGTCTTGGTAGGGTTGTATGGGGTCATCATATGTTTACGGTAGGTTTAGATGTGAAGACAGCTGTTTTTTTTAGGTCAGTTACTATGATTATAGGGGTGCCTACTGGAATAAAGGTGTTTTCTTGGCTGTATATGATTTTAAAAAGTCGTGTCTCTTTGCGTGAACCTATATTTTGGTGGGTGTTATCTTTTATCGTGCTGTTTACAATAGGGGGCGTTACTGGTATTATACTTTCTGCTTGTGTTCTTGATAATATTTTGCATGATACTTGATTTGTGGTTGCTCATTTCCATTATGTTATGTCATTAGGTTCTTATATTAGAATAATTGTTTTCTTTGTTTGATGGTGGCCAGTAATTACTGGTGTTAGTTTAAATAAGTATTTATTGCAGTGTCATTGTATAGTGTCTAAAGTTGGGTTTAATTTATGTTTTTTTCCTATGCATTACTTTGGTATATGCGGTTTACCTCGTCGTGTCTGTGTGTATGAGTCCGGTTATGCTTGGATTAATATGTTATGTTCTATTGGTTCATTTATTTCAGCGTTTAGCGGTTGTTTTTTTGTGTTTATTTTGTGGGAGTCTCTAGTTAAAAAGAAAGTTGTGCTAGGTTATTATGGTAGTTCATCTACTTTATTAAACTTATGTTGGGCTCCAATACCTTATCATAATAAATTTTTTAACCAGGGTTTGTTTGTGGATTATAGAATATTGGCCTTATAG------
	D_cordatum_E_barbatus	CACTAAGCGGAGGAAAAGAAACTAACCAGGATTCCCCTAGTAACGGCGAGTGAAGAGGGAATAGCCCAGCACCGAAGCCTGCGGTAGTTTTACTGCTAGGCAATGTGGTGTTTGGGTCGACTAGCGGGATTGCCACTCCACTCGAAGTCCAGCACTGAGTATGGTTCCCTGGATTTGGCCCAGAGAGGGTGAAAGGCCCGTGCGAGTGGAGGTTCAGACATGTGAGGCAATTCACCAGGTCGACCTTCGAGTCGGGTTGTTTGGGAATGCAGCCCAAAGTGGGTGGTAAACTCCATCCAAGGCTAAATACAAGCACGAGTCCGATAGCGAACAAGTACCGTGAGGGAAAGTTGAAAAGTACTTTGAAGAGAGAGTAAACAGTACGTGAAACCGCATAGAGGTAAACGGGTGGCGTCAAGCTGCAAGCCTAGAGGATTCAGTTGGTCGGTGTGTATGCGCGCCTGGCGCGTCCGTCGGACGGATAGTCCACTGCGAAAAGGTGGGCCTGGCCTTCTTTCGGGAGGGTTAGGATCGGTGTCCCGGG-AGGTTGCCGGAGCCGGCTGTCTTGTCTG--------ATTT-GGATGGATCGGCCAATGCACTTCCTCTATTTGGTGAGCACCACGACTGGTGGAACTGCCAGTCTGCCGTAGTCAAGTCGAGTTTGGTCGGTAGCTCTTC------------------GGGGTTGTCGGCTGGGCTTCGATCATCACAGGCGAACTCAGTGAGCGGCGTGCGTAAGTTTCGGCTTGCACACGTGTTATCGAACACTGGTCGTCAACGGGTCTGTCTA-TCGGTGA-------GCAGTTGCCGGTGGATGTCCTGGTGGGCTACGGTGGTATGAATAACTGTGCAGGGCACCAGGGTTGTCGGTCTCTAG--TTCCGGCTCGTGCGCACACTGC-TGTGGGC--GTGGGG-TATTGCTGTAGGCTGCCAATTGCTGGGTCTGATCGTCGTGTTGCCTGCGCAAAGTGGGTCCGGCGGTGATCTAGTGTTGGATGGTT-TGCA------TGTGAT-GCTTCCTGTGCGAGTCGGCGTGGACCAAACAGTCTGTGGTGTTGTGGTAGACGAGCTACCCGACCCGTCTTGAAACACGGACCAAGGAGTTTATCATGCACGCGAGTCAATGGGTCCATCGAAACCCAAAGGCGCAGTGAAAGTGAAGTCTCGACTTGTTCTCGAGATGTGGTGAGATGCCACTGTTTCTCGCACCTCGCCT---------------------------------------AGCACTAGGCATAAGAGCAGTGGTCGCATCACCGGCCCGTCCCATGATGTGGTCGTTGGAAAGGCGTGCAT-------TTCGGTGTGCGTTGGAACCGGCGCGTCATCGGGGCGGAGCAGGAGCGTGCACGATAAGACCCGAAAGATGGTGAACTATGCTTGCGTAGGTTGAAGCCAGAGGAAACTCTGGTGGAGGACCGCAGCGATTCTGACGTGCAAATCGATCGTCAAACGTGAGTATAGGGGCGAAAGACTAATCGAACCATCTAGTAGCTGGTTCCCTC--------------------------------------------------------------------------------------------------------------------------------------------------------------------------------------------------------------------------------------------------------------------------------------------------------------------------------------------------------------------------------------------------------------------------------------------------------------------------------------------------------------------------------------------------------------------------------------------------------------------------------------------------------------------------------------------------------------------------------------------CATCCCGAGGTGTATGTTTTAATTTTACCTGGTTTCGGTATGATTAGTCATGTTTGTAGGAATTTAGGGTGTTCATATGACACTTTTGGGTTTTACGGTTTGTTATTTGCTATGTTTTCAATTGTTTGCTTGGGTAGTGTTGTGTGGGGTCATCATATGTTTACAGTAGGTTTGGATGTAAAGACAGCTGTCTTTTTTAGTTCAGTAACTATGATTATTGGTGTGCCTACCGGTATAAAGGTGTTTTCTTGATTATACATGATTTTGAAAAGTCGTGTTTCTTTACGTGAGCCTGTGTTTTGATGAGTTTTATCTTTTATAGTATTGTTTACTATCGGTGGTGTCACAGGTATTATTCTTTCAGCTTGTGTACTTGATAAAATTTTACATGATACATGGTTTGTGGTGGCTCATTTTCATTATGTAATGTCTTTAGGTTCTTACATTAGTATAATAGTGTTTTTTGTTTGATGGTGGCCTGTTATTACGGGTGTGAGTTTAAATAAGTATCTGCTACAGTGTCATTGTATAGTATCTAAAGTAGGATTTAATTTA------------------------------------------------------------------------------------------------------------------------------------------------------------------------------------------------------------------------------------------------------------------------------------------------------------
	D_schistochilos_P_hispida	-----------------------------GATTCCCCTAGTAACGGCGAGTGAAGAGGGAATAGCCCAGCACCGAAGCCTGCGGTAGTTTTACTGCTAGGCAATGTGGTGTTTGGGTCGGCTCGCGGGATTGCCACTCCACTCGAAGTCCAGCACTGAGTATGGTTCCCTGGATTTGGCCCAGAGAGGGTGAAAGGCCCGTGCGAGTGGAGGTTCAGACATGTGAGGCAATTCACCAGGCCGACCTTCGAGTCGGGTTGTTTGGGAATGCAGCCCAAAGTGGGTGGTAAACTCCATCCAAGGCTAAATACAAGCACGAGTCCGATAGCGAACAAGTACCGTGAGGGAAAGTTGAAAAGTACTTTGAAGAGAGAGTAAACAGTACGTGAAACCGCATAGAGGTAAACGGGTGGCGTCAAGCTGCAAGCCTAGAGGATTCAGTTGGTCGGTGTGTATGCGCGCCTGGCGCGTCTGTCGGACGGATAGTCCACTGTGAAAAGGTGGGCCTGGCCTTCTTTCGGGAGGGTTAGGATCGGTGTCCCGGG-AGGTTGCCGGAGCCGGCTGTCTTGTCTG--------ATTT-GGATGGATCGGCCAATGCACTTCCTCTATTTGGTGAGCACCACGACTGGTGGAACTGCCAGTCTGCCGTAGTCAAGTCGGGTTTGGTCGGTGGCTCTTC------------------GGGGTTGTCGGCTGGGCTTCGATCATCACAGGCGAACTCAGTGAGCGGCGTGGGTAAGTTTCGGCTTGCACACGTGTTATCGAACACTGGTCGTCAACGGGTCTGTCTG-TCGGTGA-------GCAGTTGCCGGCGGATGTCCTGGTGGGCTACGGTGGTATGAATAACTGTGCAGGGCACCAGGGTTGTCGGTCTCTAG--TTCCGGCTCGTGCGCACACTGC-TGTGGGC--GTGGGG-TGTTGCTGTAGGCTGCCAATTGCTGGGTCTGATCGTCGTGTTGCCTGCGCAAAGTGGGTCCGACGGTGGTCTAGTGTTGGATGGTT-TGCA------TGTGAT-GCTTCCTGTGCGAGTCGGCGTGGACCAAACAGTCTGTGGTGTTGTGGTAGACGAGCTACCCGACCCGTCTTGAAACACGGACCAAGGAGTTTATCATGCACGCGAGTCAATGGGTCCATCGAAACCCAAAGGCGCAGTGAAAGTGAAGTCTCGACTTGTTCTCGAGATGTGGTGAGATGCCACTGTTTCTCGCACCTCGCCT---------------------------------------AGCACTAGGCACAAGAGCAGTGGTCGCATCACCGGCCCGTCCCATGATGTGGTCGTTGGAAAGGCGTGCAT-------TTCGGTGTGCGTTGGAGCCGGCGCGTCATCGGGGCGGAGCAGGAGCGTGCACGATAAGACCCGAAAGATGGTGAACTATGCTTGCGTAGGTTGAAGCCAGAGGAAACTCTGGTGGAGGACCGCAGCGATTCTGACGTGCAAATCGATCGTCAAACGTGAGTATAGGGGCGAAAGACTAATCGAACCATCTAGTAGCTGGTTCCCTCTGACTAATCTTAAAGTTTTTAGTTGGCTTTTTACTTTAGATCATAAGCGGATTGGTATGATTTATACTTTAATTGGTGTGTGGTCTGGGTTTGTTGGTTTGAGTCTTAGTGTTATGATACGGATTAATTTTGTTGAGCCTTATTTTAATGTTATTTCTTCAGACTGTTATAATTTTTTAATTACTAATCATGGGATTATTATGATCTTTTTTTTCTTAATGCCAGTTTTAATTGGTGGTTTTGGTAATTATTTGATACCTTTACTTTCCGGTCTTCCCGATTTAAATTTGCCGCGTTTAAATGCATTAAGTGCATGGTTATTATTACCTTCTATTTTATTTTTAATTTTGAGAATGTGCTTTGGTGCCGGTATAGGCTGAACTTTTTATCCCCCTTTATCTTCTTCTTTATTTAGAGATAGTAAGGGTGTTGATTTTTTAATGTTTTCTCTACATTTAGCTGGAGTATCAAGGGTTTTAGGTTCTATTAATTTTATTTGTACTCTTTACACCGCTTTTGTTGATAAATTTATCTCTCGTAGTTCAATATTGTTGTGATCTTATTTATTTACTTCAATTCTTTTACTTTTAACCATCCCTGTTTTAGCAGCTGCTATTACTATGTTGTTGTTTGACCGTAATTTTGGTTCAGCCTTTTTTGATCCTTTAGGGGGAGGTGATCCTGTATTATTTCAGCATATGTTTTGATTTTTTGGACATCCAGAGGTATATGTTTTAATTTTGCCTGGTTTTGGTATGATTAGTCATGTTTGTAGAAATTTGGGTTGTTCTTATGATACCTTTGGGTTTTATGGTCTGTTGTTCGCTATGTTTTCTATAGTTTGTTTAGGTAGAGTTGTGTGAGGGCATCATATGTTTACTGTTGGTTTAGATGTAAAGACTGCTGTCTTTTTTAGTTCAGTAACTATGATAATTGGTGTGCCAACAGGTATAAAGGTGTTCTCATGATTATATATGATTTTAAAAAGTCGTGTTTCTTTACGTGAACCTGTGTTTTGGTGGGTATTATCTTTCATTGTTTTATTTACAATAGGTGGTGTTACAGGTATTATTCTTTCGGCTTGTGTATTAGATAATATTTTACATGATACTTGATTTGTAGTAGCTCACTTTCATTACGTAATGTCATTAGGTTCTTATATCAGTATAATAGTTTTTTTCGTTTGATGATGGCCGGTGATTACAGGTGTAAGTTTAAATAAGTACTTATTGCAATGTCATTGTATAGTATCAAATGTTGGGTTTAATTTATGTTTTTTTCCTATGCATTATTTTGGTATTTGTGGTTTACCACGTCGTGTATGTGTTTATGAATCAGGATATGCTTGGATTAATATGCTTTGTTCAATAGGTTCTTTTATCTCTGCATTTAGAGGTTGTTTTTTTGTATTCATTTTATGAGAGTCTTTAGTTAAAAAGAATGTTGTCTTAGGTTATTATGGTAGTTCAGCTACTTTATTAAACTTATGTTGGGCTCCGGTTCCTTATCATAATAATTTTTTTAACCAAGGTTTATTTGTGAATTATAGTATGTTGGCTTTATAG------
	D_scoticum_M_leonina	CACTAAGCGGAGGAAAAGAAACTAACCAGGATTCCCCTAGTAACGGCGAGTGAAGAGGGAATAGCCCAGCACCGAAGCCTGCGGTAGTTTTACTGCTAGGCAATGTGGTGTTTGGGTCGACTCGCGGGATTGCCACTCCACTCGAAGTCCAGCACTGAGTATGGTTCCCTGGATTTGGCCCAGAGAGGGTGAAAGGCCCGTGCGAGTGGAGGTTCAGACATGTGAGGCAATTCACCAGGTCGACCTTCGAGTCGGGTTGTTTGGGAATGCAGCCCAAAGTGGGTGGTAAACTCCATCCAAGGCTAAATACAAGCACGAGTCCGATAGCGAACAAGTACCGTGAGGGAAAGTTGAAAAGTACTTTGAAGAGAGAGTAAACAGTACGTGAAACCGCATAGAGGTAAACGGGTGGCGTCAAGCTGCAAGCCTAGAGGATTCAGTTGGTCGGTGTGTATGCGCGCCTGGCGCGTCCGTCGGACAGATAGTCCACTGCGAAAAGGTGGGCCTTGCCTTCTTTCGGGAGGGTGAGGATCGGTGTCCCGGG-AGGTTGCCGGAGCCGGCTGTTTTGTCTG--------ATTTGGGATGGATCGGCCAATGCACTTCCTCTATTTGGTGAGCACCACGACTGGTGGAACTGCCAGTCTGCCGTAGTCAAGTCGAGTTTGGTGGATAGCTCCTCCTTCGGGG----------GGGGTTGTCGGCTGAGCTTCGATCATCACAGGCGAACTCAGTGAGCGGCGCGTGTAAGTCTCGGCTTGCACACGTGTTATCGAGCACTGGTCGTCAACGGGTCTGTCCGCTCGGTGA------TGTAGTGGCCGGCGGATGTCCTGGTGGGCTACGGTGGTATGAATAACTGTGCAGGGCACCAGGGTTGTCGGTCTCTAGTTTTCCGGCTCGTGCGCACACTGCATGTGGGC--GTGGGG-TGTTACTGTGGGCTGCCAATTGCTGGGTCTGATCGTCGTGTTGCCCGCGCAAAGTGGGTCCGGCGGTGGTCTAGTGTTGGATGGTCTTGCA------TGTGAT-GCTTCCTGTGCGAGTCGGCGTGGACCAAACAGTCTGTGGTGTTGTGGTAGACGAGCTACCCGACCCGTCTTGAAACACGGACCAAGGAGTTTATCATGCACGCGAGTCAATGGGTCCATCGAAACCCAAAGGCGCAGTGAAAGTGAAGTCTCGACTTGTTCTCGGGATGTGGTGAGATGCCACTGTTTCTCGCACCTCGCCT---------------------------------------AGCACTAGGCATAAGAGCAGTGGCCGCATCACCGGCCCGTCCCATGATGTGGTCGTTGGAAAGGCGTGGGC-------TTCGGTCTGCGTTGGAGCCGGCGCGTCATCGGGGCGGAGCAGGAGCGTGCACGATAAGACCCGAAAGATGGTGAACTATGCTTGCGTAGGTTGAAGCCAGAGGAAACTCTGGTGGAGGACCGCAGCGATTCTGACGTGCAAATCGATCGTCAAACGTGAGTATAGGGGCGAAAGACTAATCGAACCATCTAGTAGCTGGTTCCCTC--------------------------------------------------------------------------------------------------------------------------------------------------------------------------------------------------------------------------------------------------------------------------------------------------------------------------------------------------------------------------------------------------------------------------------------------------------------------------------------------------------------------------------------------------------------------------------------------------------------------------------------------------------------------------------------------------------------------------------------------CATCCTGAGGTTTATGTATTGATTTTGCCTGGATTTGGTATGATTAGCCATGTTTGTAGTAACTTGGGTTGTTCTTATGATACTTTTGGTTTTTATGGTCTATTATTTGCTATGTTTTCAATTGTTTGTTTAGGTAGTGTCGTGTGGGGTCATCACATGTTTACGGTAGGTTTAGATGTAAAGACGGCTGTGTTTTTTAGTTCTGTGACTATGGTTATTGGGGTACCCACAGGTATAAAGGTGTTTTCTTGATTGTATATGATTTTAAATAGTCGTGTTTCATTACGTGAGCCTGTTTTTTGGTGGGTGCTTTCATTTATCGTTTTATTTACTATTGGTGGTGTTACAGGTATTATTCTTTCTGCTTGTGTCTTGGATAACATTTTACATGATACATGGTTTGTGGTAGCTCATTTTCATTATGTGATGTCATTAGGTTCATATATTAGTATAATTGTATTTTTTGTTTGGTGATGACCTGTTATTACAGGAGTAAGCCTGAAAAAGTATTTATTGCAGTGTCATTGTATTGTGTCTAACGTGGGGTTTAACTTG------------------------------------------------------------------------------------------------------------------------------------------------------------------------------------------------------------------------------------------------------------------------------------------------------------
	D_tetrapterus_C_ursinus	CACTAAGCGGAGGAAAAGAAACTAACCAGGATTCCCCTAGTAACGGCGAGTGAAGAGGGAATAGCCCAGCACCGAAGCCTGCGGTAGTTTTACTGCTAGGCAATGTGGTGTTTGGGTCGGCTCGCGGGATTGCCACTCCACTCGAAGTCCAGCACTGAGTATGGTTCCCTGGATTTGGCCCAGAGAGGGTGAAAGGCCCGTGCGAGTGGAGGTTCAGACATGTGAGGCAATTCACCAGGCCGGCCTTCGAGTCGGGTTGTTTGGGAATGCAGCCCAAAGTGGGTGGTAAACTCCATCCAAGGCTAAATACAAGCACGAGTCCGATAGCGAACAAGTACCGTGAGGGAAAGTTGAAAAGTACTTTGAAGAGAGAGTAAACAGTACGTGAAACCGCATAGAGGTAAACGGGTGGCGTCAAGCTGCAAGCCTAGAGGATTCAGTTGGTCGGTGTGTATGCGCGCCTGGCGCGTCTGTCGGACGGATAGTCCACTGCGAAAAGGTGGGCCTGGCTCTCTTTCGGGAGGGTTAGGATCGGTGTCCCGGG-AGGTTGCCGGAGCCGGCTGTCTTGTCTG--------GTTT-GGATGGATCGGCCAATGCACTTCCTCTATTTGGTGAGCACCACGACTGGTGGAACTGCCAGTCTGCCGTAGTCAAGTCGGGTTCGGTCGGCGGCTCTTC------------------GGGGTTGTCGGCTGGGCTTCGATCATCACAGGCGAACTCAGTGAGCGGCGTGCGTAAGTTTCGGCTTGCACACGTGTTATCGAACACTGGTCGTCAACGGGTCGGTCTA-TCGGTGA-------GCAGTTGCCGGTGGATGTCCTGGTGGGCTACGGTGGTATGAATAACTGTGCAGGGCACCAGGGTTGTCGGTCTCTAG--TTCCGGCTCGTGCGCACACTGC-TGTGGGC--GTGGGG-CATTGCTGTAGGCTGCCAATTGCTGGGTCTGATCGTCGTGTTGCCTGCGCAAAGTGGGTCCGGCGGTGGTCTAGTGTTGGATGGTT-TGCA------TGTGAT-GCTTCCTGTGCGAGTCGGCGTGGACCAAACAGTCTGTGGTGTTGTGGTAGACGAGCTACCCGACCCGTCTTGAAACACGGACCAAGGAGTTTATCATGCACGCGAGTCAATGGGTCCATCGAAACCCAAAGGCGCAGTGAAAGTGAAGTCTCGACTTGTTCTCGAGATGTGGTGAGATGCCACTGTTTCTCGCACCTCGCCT---------------------------------------AGCACTAGGCACAAGAGCAGTGGTCGCATCACCGGCCCGTCCCATGATGTGGTCGTTGGAAAGGCGTGCAT-------T--CGTGTGCGTTGGAGCCGGCGCGTCATCGGGGCGGAGCAGGAGCGTGCACGATAAGACCCGAAAGATGGTGAACTATGCTTGCGTAGGTTGAAGCCAGAGGAAACTCTGGTGGAGGACCGCAGCGATTCTGACGTGCAAATCGATCGTCAAACGTGAGTATAGGGGCGAAAGACTAATCGAACCATCTAGTAGCTGGTTCCCTC--------------------------------------------------------------------------------------------------------------------------------------------------------------------------------------------------------------------------------------------------------------------------------------------------------------------------------------------------------------------------------------------------------------------------------------------------------------------------------------------------------------------------------------------------------------------------------------------------------------------------------------------------------------------------------------------------------------------------------------------CACCCCGAGGTATATGTTTTAATTTTACCGGGTTTTGGGATAATTAGTCATGTTTGTAGAAACTTAGGTTGTTCCTATGATACTTTTGGCTTTTATGGTTTATTGTTTGCTATGTTTTCTATTGTTTGTTTAGGTAGTGTTGTATGAGGACATCATATGTTTACAGTAGGTCTAGATGTAAAGACGGCTGTTTTTTTTAGTTCAGTAACTATGATAATTGGTGTACCCACTGGTATAAAGGTGTTTTCTTGATTATATATGATTTTAAAAAGTCGTGTTTCTTTACGTGAACCTGTGTTTTGGTGGGTCCTATCATTTATTGTGTTATTTACAATAGGGGGTGTTACTGGTATTATTCTTTCAGCTTGTGTACTTGATAATATTTTGCATGATACTTGATTTGTAGTGGCTCATTTCCACTACGTGATGTCACTTGGTTCTTACATTAGTATAATAGTGTTTTTTGTTTGATGGTGACCTGTTATTACGGGAGTAAGATTAAATAAGTATTTATTACAATGTCATTGTATAGTGTCAAAAGTTGGGTTTAACTTA------------------------------------------------------------------------------------------------------------------------------------------------------------------------------------------------------------------------------------------------------------------------------------------------------------
	D_tetrapterum_E_lutris	CACTAAGCGGAGGAAAAGAAACTAACCAGGATTCCCCTAGTAACGGCGAGTGAAGAGGGAATAGCCCAGCACCGAAGCCTGCGGTAGTTTTACTGCTAGGCAATGTGGTGTTTGGGTCGGCTCGCGGGATTGCCACTCCACTCGAAGTCCAGCACTGAGTATGGTTCCCTGGATTTGGCCCAGAGAGGGTGAAAGGCCCGTGCGAGTGGAGGTTCAGACATGTGAGGCAATTCACCAGGCCGGCCTTCGAGTCGGGTTGTTTGGGAATGCAGCCCAAAGTGGGTGGTAAACTCCATCCAAGGCTAAATACAAGCACGAGTCCGATAGCGAACAAGTACCGTGAGGGAAAGTTGAAAAGTACTTTGAAGAGAGAGTAAACAGTACGTGAAACCGCATAGAGGTAAACGGGTGGCGTCAAGCTGCAAGCCTAGAGGATTCAGTTGGTCGGTGTGTATGCGCGCCTGGCGCGTCTGTCGGACGGATAGTCCACTGCGAAAAGGTGGGCCTGGCTCTCTTTCGGGAGGGTTAGGATCGGTGTCCCGGG-AGGTTGCCGGAGCCGGCTGTCTTGTCTG--------GTTT-GGATGGATCGGCCAATGCACTTCCTCTATTTGGTGAGCACCACGACTGGTGGAACTGCCAGTCTGCCGTAGTCAAGTCGGGTTCGGTCGGCGGCTCTTC------------------GGGGTTGTCGGCTGGGCTTCGATCATCACAGGCGAACTCAGTGAGCGGCGTGCGTAAGTTTCGGCTTGCACACGTGTTATCGAACACTGGTCGTCAACGGGTCGGTCTA-TCGGTGA-------GCAGTTGCCGGTGGATGTCCTGGTGGGCTACGGTGGTATGAATAACTGTGCAGGGCACCAGGGTTGTCGGTCTCTAG--TTCCGGCTCGTGCGCACACTGC-TGTGGGC--GTGGGG-CATTGCTGTAGGCTGCCAATTGCTGGGTCTGATCGTCGTGTTGCCTGCGCAAAGTGGGTCCGGCGGTGGTCTAGTGTTGGATGGTT-TGCA------TGTGAT-GCTTCCTGTGCGAGTCGGCGTGGACCAAACAGTCTGTGGTGTTGTGGTAGACGAGCTACCCGACCCGTCTTGAAACACGGACCAAGGAGTTTATCATGCACGCGAGTCAATGGGTCCATCGAAACCCAAAGGCGCAGTGAAAGTGAAGTCTCGACTTGTTCTCGAGATGTGGTGAGATGCCACTGTTTCTCGCACCTCGCCT---------------------------------------AGCACTAGGCACAAGAGCAGTGGTCGCATCACCGGCCCGTCCCATGATGTGGTCGTTGGAAAGGCGTGCAT-------T--CGTGTGCGTTGGAGCCGGCGCGTCATCGGGGCGGAGCAGGAGCGTGCACGATAAGACCCGAAAGATGGTGAACTATGCTTGCGTAGGTTGAAGCCAGAGGAAACTCTGGTGGAGGACCGCAGCGATTCTGACGTGCAAATCGATCGTCAAACGTGAGTATAGGGGCGAAAGACTAATCGAACCATCTAGTAGC----------TGACTAATCTTAAAATTTTTAGTTGGCTTTTCACGTTGGACCACAAGCGTATTGGTATGATTTATACCTTAATCGGTGTGTGGTCCGGGTTTGTTGGTTTGAGCCTTAGTATTATGATACGGATTAATTTTATTGAGCCTTACTTTAATGTTATTTCTTCGGACTGTTATAAATTTTTGATTACAAATCACGGTATCATTATGATATTTTTTTTTTTAATGCCTGTGTTAATAGGGGGGTTTGGTAATTACCTGATACCTCTTCTTTCTGGTCTCCCAAATTTAAATCTTCCTCGTTTAAATGCGTTGAGTGCATGGTTGTTATTACCTTCTATTTTGTTTTTAATCTTAAGTATGTGTTTTGGGGCTGGAATTGGTTGGACTTTTTATCCTCCCTTATCTTCTTCCTTGTTTAGTGATAGTAAGGGTGTTGATTTTTTAATGTTTTCTTTACACTTAGCTGGTGTTTCTAGTGTTTTGGGTTCTATTAAATTCATTTGTACACTTTACACAGCTTTTGTTGATAAATTTATTTCTCGTAGTTCAATTTTGTTATGATCTTATTTATTCACTTCAATTCTTTTACTTTTAACTATTCCTGTACTAGCTGCTGCTATCACCATGCTTTTATTTGATCGTAAATTTGGTTCAGCCTTTTTTGATCCTTTGGGAGGTGGGGATCCCGTGCTATTTCAGCATATGTTTTGGTTTTTTGGACACCCCGAGGTATATGTTTTAATTTTACCGGGTTTTGGGATAATTAGTCATGTTTGTAGAAATTTAGGTTGTTCCTATGATACTTTTGGCTTTTATGGTTTATTGTTTGCTATGTTTTCTATTGTTTGTTTAGGTAGTGTTGTATGAGGACATCATATGTTTACAGTAGGTCTAGATGTAAAGACGGCTGTTTTTTTTAGTTCAGTAACTATGATAATTGGTGTACCCACTGGTATAAAGGTGTTTTCTTGATTATATATGATTTTAAAAAGTCGTGTTTCTTTACGTGAACCTGTGTTTTGGTGGGTCCTATCATTTATTGTGTTATTTACAATAGGGGGTGTTACTGGTATTATTCTTTCAGCTTGTGTACTTGATAATATTTTGCATGATACTTGATTTGTAGTGGCTCATTTCCACTACGTGATGTCACTTGGTTCTTACATTAGTATAATAGTGTTTTTTGTTTGATGGTGACCTGTTATTACGGGAGTAAGATTAAATAAGTATTTATTACAATGTCATTGTATAGTGTCAAAAGTTGGGTTTAACTTATGTTTTTTTCCTATGCATTATTTTGGTATGTGTGGTTTACCTCGTCGTGTGTGTGTTTATGAAGCAAGTTATGGTTGAATTAATATGCTTTGTTCTATTGGTTCCTTTATTTCTGCTTTTAGCGGTTGTTTTTTTGTATTTATTTTGTGGGAATCATTGGTGAAAAAGAAAGTTGTTTTAGGGTATTACGGAAGTTCAGCAACTTTATTAAATTTATGTTGAGCTCCGGTTCCTTATCATAATAAATTTTTTAACCAAGGTCTATTTGTGGATTATAGTATGTTGGCTTTATAG------
	D_lanceolatum_E_barbatus	CACTAAGCGGAGGAAAAGAAACTAACCAGGATTCCCCTAGTAACGGCGAGTGAAGAGGGAATAGCCCAGCACCGAAGCCTGCGGTAGTTTTACTGCTAGGCAATGTGGTGTTTGGGTCGACTAGCGGGATTGCCACTCCACTCGAAGTCCAGCACTGAGTATGGTTCCCTGGATTTGGCCCAGAGAGGGTGAAAGGCCCGTGCGAGTGGAGGTTCAGACATGTGAGGCAATTCACCAGGTCGGCCTTCGAGTCGGGTTGTTTGGGAATGCAGCCCAAAGCGGGTGGTAAACTCCATCCAAGGCTAAATACAAGCACGAGTCCGATAGCGAACAAGTACCGTGAGGGAAAGTTGAAAAGTACTTTGAAGAGAGAGTAAACAGTACGTGAAACCGCATAGAGGTAAACGGGTGGCGTCAAGCTGCAAGCCTAGAGGATTCAGTTGGTCGGTGTGTATGCGCGCCTGGCGCGTCCGTCGGACGGATAGTCCACTGTGAAAAGGTGGGCCTGGCCTTCTTTCGGGAGGGTTAGGATCGGTGTCCCGGG-AGGTTGCCGGAGCCGGCTGTCTTGTCTG-------GATTT-GGATGGATCGGCCAATGCACTTCCTCTATTTGGTGAGCACCACGACTGGTGGAACTGCCAGTCTGCCGTAGTCAAGTCGAGTTTGGTCGGTGGCTCTTC------------------GGGGTTGTCGGCTGGGCTTCGATCATCACAGGCGAACTCAGTGAGCGGCGTGCGTAAGTTTCGGCTTGCACACGTGTTATCGAACACTGGTCGTCAACGGGTCTGTCTA-TCGGTGA-------GCAGTTGCCGGTGGATGTCCTGGTGGGCTACGGTGGTATGAATAACTGTGCAGGGCACCAGGGTTGTCGGTCTCTAG--TTCYGGCTCGTGCGCACACTGC-TGTGGGC--GTGGGG-TRTTGCTGTAGGCTGCCAATTGCTGGGTCTGATCGTCGTGTTGCCTGCGCAAAGTGGGTCCGGCGGTGATCTAGTGTTGGATGGTT-TGCA------TGTGAT-GCTTCCTGTGCGAGTCAGCGTGGACCAAACAGTCTGTGGTGTTGTGGTAGACGAGCTACCCGACCCGTCTTGAAACACGGACCAAGGAGTTTATCATGCACGCGAGTCAATGGGTCCATCGAAACCCAAAGGCGCAGTGAAAGTGAAGTCTCGACTTGTTCTCGAGATGTGGTGAGATGCCACTGTTTCTCGCACCTCGCCT---------------------------------------AGCACTAGGCATAAGAGCAGTGGTCGCATCACCGGCCCGTCCCATGATGTGGTCGTTGGAAAGGCGTGCAT-------TTCGGTGTGCGTTGGAACCGGCGCGTCATCGGGGCGGAGCAGGAGCGTGCACGATAAGACCCGAAAGATGGTGAACTATGCTTGCGTAGGTTGAAGCCAGAGGAAACTCTGGTGGAGGACCGCAGCGATTCTGACGTGCAAATCGATCGTCAAACGTGAGTATAGGGGCGAAAGACTAATCGAACCATCTAGTAGCTGGTTCCCTC--------------------------------------------------------------------------------------------------------------------------------------------------------------------------------------------------------------------------------------------------------------------------------------------------------------------------------------------------------------------------------------------------------------------------------------------------------------------------------------------------------------------------------------------------------------------------------------------------------------------------------------------------------------------------------------------------------------------------------------------CATCCCGAGGTGTATGTTTTAATTTTACCTGGTTTCGGTATGATTAGTCATGTTTGTAGAAATTTAGGGTGTTCATATGACACTTTTGGTTTTTATGGTTTGTTATTTGCTATGTTTTCTATTGTTTGTTTAGGTAGTGTCGTGTGAGGTCATCACATGTTTACAGTAGGTTTAGATGTAAAGACGGCTGTCTTTTTCAGTTCAGTAACTATGATTATTGGGGTACCTACTGGTATAAAGGTATTCTCATGATTATATATGATTTTGAAAAGTCGTGTTTCTTTACGTGAGCCTGTGTTTTGATGAGTTCTATCTTTTATAGTATTGTTTACTATTGGTGGTGTTACAGGTATTATTCTTTCAGCTTGTGTGCTTGATAAAATTTTACATGATACTTGATTTGTGGTGGCTCATTTTCATTATGTAATGTCTCTGGGTTCTTACATTAGTATAATAGTGTTTTTTGTTTGATGGTGGCCTGTTATTACAGGTGTGAGCTTAAACAAGTATCTATTACAGTGTCATTGTATAGTTTCTAAAGTAGGATTTAACTTA------------------------------------------------------------------------------------------------------------------------------------------------------------------------------------------------------------------------------------------------------------------------------------------------------------
	D_stemmacephalum_L_acutus	------------------------AACCGGATTCCCCTAGTAACGGCGAGTGAAGAGGGAATAGCCCAGCACCGAAGCCTGCGGTAGTTTTACTGCTAGGCAATGTGGTGTTTGGGTCGGCTCGCGGGATTGCCACTCCACTCGAAGTCCAGCACTGAGTATGGTTCCCTGGATTTGGCCCAGAGAGGGTGAAAGGCCCGTGCGAGTGGAGGTTCAGACATGTGAGGCAATTCACCAGGTCGACCTTCGAGTCGGGTTGTTTGGGAATGCAGCCCAAAGTGGGTGGTAAACTCCATCCAAGGCTAAATACAAGCACGAGTCCGATAGCGAACAAGTACCGTGAGGGAAAGTTGAAAAGTACTTTGAAGAGAGAGTAAACAGTACGTGAAACCGCATAGAGGTAAACGGGTGGCGTCAAGCTGCAAGCCTAGAGGATTCAGTTGGTCGGTGTGTATGCGCGCCTGGCGCGTCTGTCGGACGGACAGTCCACTGCGAAAAGGTGGGCCTGGCCTTCTCTCGGGAGGGTTAGGATCGGTGTCCCGGG-AGGTTGCCGGAGCCGGCTGTTTTGTCTG--------ATAT-GGATGGGCCGGCCAATGCACTTCCTCTATTTGGTGAGCACCACGACTGGTGGAACTGCCAGTCTGCCGTAGTCAAGTCGGGTTTGGTCGATGGCTCTTC------------------GGGGTTGTCGGCTGGGCTTCGATCATCACAGGCGAACTCAGTGAGCGGCGTGCGTAAGTTTCGGCTTGCACACGTGTTATCGAACGCTGGTCGTCAACGGGTCTGTCTA-TCGGTGA-------GCAGTTGCTGGTGGATGTCCTGGTGGGCTACGGTGGTATGAATAACTGTGCAGGGCACCAGGGTTGTCGGTCTCTAG--TTCCGGCTCGTGCGCACACTGC-TGTGGGC--GTGGGG-TATTGCTGTAGGCTGCCAATTGCTGGGTCTGATCGTCGTGTTGCCTGCGCAAAGTGGGTCCGGCGGTGGTCTAGTGTTGGATGGTC-TGCA------TGTGAT-GCTTCCTGTGCGAGTCGGCGTGGGCCAAACAGTCTGTGGTGTTGTGGTAGACGAGCTACCCGACCCGTCTTGAAACACGGACCAAGGAGTTTATCATGCACGCGAGTCAATGGGTCCATCGAAACCCAAAGGCGCAGTGAAAGTGAAGTCTCGACTTGTTCTCGAGATGTGGTGAGATGCCACTGTTTCTCGCACCTCGCCT---------------------------------------AGCACTAGGCACAAGAGCAGTGGTCGCATCACCGGCCCGTCCCATGATGTGGTCGTTGGAAAGGCGTACAT-------T--CGTGTGCGTTGGAGCCGGCGCGTCATCGGGGCGGAGCAGGAGCGTGCACGATAAGACCCGAAAGATGGTGAACTATGCTTGCGTAGGTTGAAGCCAGAGGAAACTCTGGTGGAGGACCGCAGCGATTCTGACGTGCAAATCGATCGTCAAACGTGAGTATAGGGGCGAAAGACTAATCGAACCATCTAGTAGCTGGTTCCCTCTGACTAATCTTAAAGTTTTTAGTTGGCTTTTTACACTGGACCATAAGCGTATAGGTATGATTTATACTTTGATAGGTATATGGTCTGGGTTTGTTGGTTTGAGTCTCAGCGTTATGATACGTATTAAATTCGTTGAGCCTTATTTTAATGTTATTTCTTCAGATTGTTATAAATTTTTGATCACTAACCATGGTATTATAATGATATTTTTTTTTCTGATGCCTGTTCTGATAGGTGGTTTTGGTAAATACTTAATCCCGTTGTTGTCGGGTCTTCCCGATTTAAATTTACCGCGCTTGAAAGCTTTGAGCGCTTGATTGTTATTTCCTTCTATCCTGTTTTTAGTTTTGAGAATGTGTTTTGGTGCTGGGATTGGTTGGACTTTTTATCCACCTTTGTCTTCCGCTCTTTTCAGTGATAGAAAGGGTGTTGATTTTTTAATGTTTTCTTTACACTTGGCTGGTGTATCTAGGGTTTTAGGTTCTATTAAATTTATTTGTACTTTGTACACAGCTTTTGTTGATAAATTTATTTCTCGTAGTTCTATACTGCTTTGGTCATATTTATTTACTTCGATTCTTTTGTTGTTAACTATTCCTGTGTTAGCTGCTGCTATTACAATGTTGTTATTTGATCGTAAATTTGGGTCAGCTTTTTTTGATCCATTAGGTGGCGGTGATCCTGTATTATTTCAACATATGTTCTGGTTTTTTGGTCATCCTGAAGTATATGTTTTGATTTTGCCGGGGTTTGGAATGATTAGACATGTTTGTAGTAATTTAGGTTGTTCATATGATACTTTTGGGTTTTATGGTTTGTTATTCGCTATGTTTTCCATTGTTTGTCTTGGTAGTGTTGTGTGAGGCCATCACATGTTTACAGTAGGTTTAGATGTAAAGACGGCTGTTTTTTTTAGGTCAGTTACTATGATTATTGGGGTGCCCACTGGAATAAAGGTGTTTTCGTGGTTATACATGATTTTAAAAAGTCGTGTCTCTTTGCGTGAGCCTATATTTTGGTGGGTGTTGTCTTTTATTGTGTTGTTTACAATAGGGGGTGTAACTGGTATTATACTTTCGGCTTGTGTCCTTGACAATATTTTGCATGATACTTGGTTTGTGGTCGCCCACTTCCATTATGTTATGTCGTTAGGTTCTTATATTAGAATAATTGTTTTTTTCGTTTGGTGGTGGCCAGTAATCACTGGAGTTAGCTTAAATAAGTATCTACTGCAATGTCATTGCATAGTGTCTAAAGTGGGGTTTAATCTGTGTTTTTTCCCTATGCATTATTTTGGTATGTGTGGTTTACCACGTCGTGTTTGTGTTTATGAGTCCGGTTATGCTTGGATTAATATGCTATGCTCAATTGGTTCATTTATTTCAGCTTTTAGTGGTTGTTTTTTTGTGTTTATATTGTGGGAATCTTTAGTTAAAAAGAAAGTTGTTTTGGGTTATTATGGTAGTTCGTCCACGTTATTGAATTTATGTTGGGCTCCTATACCTTATCATAATAGATTTTTTAATCAAGGTTTGTTTGTAGATTATAGAATATTGGCTTTATAGTTTAAT
	D_stemmacephalum_T_truncatus	----------------------------GGATTCCCCTAGTAACGGCGAGTGAAGAGGGAATAGCCCAGCACCGAAGCCTGCGGTAGTTTTACTGCTAGGCAATGTGGTGTTTGGGTCGGCTCGCGGGATTGCCACTCCACTCGAAGTCCAGCACTGAGTATGGTTCCCTGGATTTGGCCCAGAGAGGGTGAAAGGCCCGTGCGAGTGGAGGTTCAGACATGTGAGGCAATTCACCAGGTCGACCTTCGAGTCGGGTTGTTTGGGAATGCAGCCCAAAGTGGGTGGTAAACTCCATCCAAGGCTAAATACAAGCACGAGTCCGATAGCGAACAAGTACCGTGAGGGAAAGTTGAAAAGTACTTTGAAGAGAGAGTAAACAGTACGTGAAACCGCATAGAGGTAAACGGGTGGCGTCAAGCTGCAAGCCTAGAGGATTCAGTTGGTCGGTGTGTATGCGCGCCTGGCGCGTCTGTCGGACGGACAGTCCACTGCGAAAAGGTGGGCCTGGCCTTCTCTCGGGAGGGTTAGGATCGGTGTCCCGGG-AGGTTGCCGGAGCCGGCTGTTTTGTCTG--------ATAT-GGATGGGCCGGCCAATGCACTTCCTCTATTTGGTGAGCACCACGACTGGTGGAACTGCCAGTCTGCCGTAGTCAAGTCGGGTTTGGTCGATGGCTCTTC------------------GGGGTTGTCGGCTGGGCTTCGATCATCACAGGCGAACTCAGTGAGCGGCGTGCGTAAGTTTCGGCTTGCACACGTGTTATCGAACGCTGGTCGTCAACGGGTCTGTCTA-TCGGTGA-------GCAGTTGCTGGTGGATGTCCTGGTGGGCTACGGTGGTATGAATAACTGTGCAGGGCACCAGGGTTGTCGGTCTCTAG--TTCCGGCTCGTGCGCACACTGC-TGTGGGC--GTGGGG-TATTGCTGTAGGCTGCCAATTGCTGGGTCTGATCGTCGTGTTGCCTGCGCAAAGTGGGTCCGGCGGTGGTCTAGTGTTGGATGGTC-TGCA------TGTGAT-GCTTCCTGTGCGAGTCGGCGTGGGCCAAACAGTCTGTGGTGTTGTGGTAGACGAGCTACCCGACCCGTCTTGAAACACGGACCAAGGAGTTTATCATGCACGCGAGTCAATGGGTCCATCGAAACCCAAAGGCGCAGTGAAAGTGAAGTCTCGACTTGTTCTCGAGATGTGGTGAGATGCCACTGTTTCTCGCACCTCGCCT---------------------------------------AGCACTAGGCACAAGAGCAGTGGTCGCATCACCGGCCCGTCCCATGATGTGGTCGTTGGAAAGGCGTACAT-------T--CGTGTGCGTTGGAGCCGGCGCGTCATCGGGGCGGAGCAGGAGCGTGCACGATAAGACCCGAAAGATGGTGAACTATGCTTGCGTAGGTTGAAGCCAGAGGAAACTCTGGTGGAGGACCGCAGCGATTCTGACGTGCAAATCGATCGTCAAACGTGAGTATAGGGGCG------------------------------------TGACTAATCTTAAAGTTTTTAGTTGGCTTTTTACACTGGACCATAAGCGTATAGGTATGATTTATACTTTGATAGGTATATGGTCTGGGTTTGTTGGTTTGAGTCTCAGCGTTATGATACGTATTAAATTCGTTGAGCCTTATTTTAATGTTATTTCTTCAGATTGTTATAAATTTTTGATCACTAACCATGGTATTATAATGATATTTTTTTTTCTGATGCCTGTTTTGATAGGTGGTTTTGGTAAATACTTAATCCCGTTGTTGTCGGGTCTTCCCGATTTAAATTTACCGCGCTTGAAAGCTTTGAGCGCTTGATTGTTATTTCCTTCTATCCTGTTTTTAGTTTTGAGAATGTGTTTTGGTGCTGGGATTGGTTGGACTTTTTATCCACCTTTGTCTTCCGCTCTTTTCAGTGATAGAAAGGGTGTTGATTTTTTAATGTTTTCTTTACACTTGGCTGGTGTATCTAGGGTTTTAGGTTCTATTAAATTTATTTGTACTTTGTACACAGCTTTTGTTGATAAATTTATTTCTCGTAGTTCTATACTGCTTTGGTCATATCTATTTACTTCGATTCTTTTGTTGTTAACTATTCCTGTGTTAGCTGCTGCTATTACAATGTTGTTATTTGATCGTAAATTTGGGTCAGCTTTTTTTGATCCATTAGGTGGCGGTGATCCTGTATTATTTCAACATATGTTCTGGTTTTTTGGTCATCCTGAAGTATATGTTTTGATTTTGCCAGGGTTTGGAATGATTAGACATGTTTGTAGTAATTTAGGTTGTTCATATGATACTTTTGGGTTTTATGGTTTGTTATTCGCTATGTTTTCCATTGTTTGTCTTGGTAGTGTTGTGTGAGGCCATCACATGTTTACAGTAGGTTTAGATGTAAAGACGGCTGTTTTTTTTAGGTCAGTTACTATGATTATTGGGGTGCCTACTGGAATAAAGGTGTTTTCATGGTTATACATGATTTTAAAAAGTCGTGTCTCTTTGCGTGAGCCTATATTTTGGTGGGTGTTGTCTTTTATTGTGTTGTTTACAATAGGGGGTGTAACTGGTATTATACTTTCGGCTTGTGTCCTTGACAATATTTTGCATGATACTTGGTTTGTGGTCGCCCACTTCCATTATGTTATGTCGTTAGGTTCTTATATTAGAATAATTGTTTTTTTCGTTTGGTGGTGGCCAGTAATCACTGGAGTTAGCTTAAATAAGTATCTACTGCAATGTCATTGTATAGTGTCTAAAGTGGGGTTTAATCTGTGTTTTTTCCCTATGCATTATTTTGGTATATGTGGTTTACCACGTCGTGTTTGTGTTTATGAGTCTGGTTATGCTTGGATTAATATGCTATGTTCAATTGGCTCATTTATTTCAGCTTTTAGTGGTTGTTTTTTTGTGTTTATATTGTGGGAATCTTTAGTTAAAAAGAAAGTTGTTTTGGGTTATTATGGTAGTTCGTCCACGTTATTAAATTTATGTTGGGCTCCTATACCTTATCATAATAGATTTTTTAATCAAGGTTTGTTTGTAGATTATAGAATATTGGCTTTATAG------
	D_sparkeri_O_flavescens	--------------------------CAGGATTCCCCTAGTAACGGCGAGTGAAGAGGGAATAGCCCAGCACCGAAGCCTGCGGTAGTTTTACTGCTAGGCAATGTGGTGTTTGGGTCGACTCGCGGGATTGCCACTCCACTCGAAGTCCAGCACTGAGTATGGTTCCCTGGATTTGGCCCAGAGAGGGTGAAAGGCCCGTGCGAGTGGAGGTTCAGACATGTGAGGCAATTCACCAGGTCGACCTTCGAGTCGGGTTGTTTGGGAATGCAGCCCAAAGTGGGTGGTAAACTCCATCCAAGGCTAAATACAAGCACGAGTCCGATAGCGAACAAGTACCGTGAGGGAAAGTTGAAAAGTACTTTGAAGAGAGAGTAAACAGTACGTGAAACCGCATAGAGGTAAACGGGTGGCGTCAAGCTGCAAGCCTAGAGGATTCAGTTGGTCGGTGTGTATGCGCGCCTGGCGCGTCCGTTGGACGAGCAGTCCACTGCGAAAAGGTGGGCCTTGCCTTCTTTCGGGAGGGTGAGGATCGGTGTCCCGGG-AGGTTGCCGGAGCCGGCTGTTTTGTCTG--------ATTT-GGATGGATCGGCCAATGCACTTCCTCTATTTGGTGAGCACCACGACTGGTGGAACTGCCAGTCTGCCGTAGTCAAGTCGGGTTTGGTCGTTGGCTCTTC------------------GGAGTCGTCGGCTGGGCTTCGATCATCACAGGCGAAGTCAGTGAGCGGCGCGTGTAGGTCTCGGCTTGCACACGTGTTATCGAACACTGCTCGTCAACGGGTCTGTCTG-TCTGTCGGTTG-ATGCAGTCTCCGGCGGATGTCCTGGTGGGCTACGGTGGTATGAATAACTGTGCAGGGCACCAGGGTTGTCGGTCTCTAG-TTTCCGACTCGTGCGCACACTGCGTGTGGGC--GTGGGG-TGTCACTGTAGGCTGCCAATTGCTGGGTCTGATCGTCGTGTTGCCTGCGCAAAGTGGGTCCGGCGGTGGTCTAGTGTTGGATGGTCTTGCA------TGTGGCAGCTTCCTGTGCGAGTCGGCGTGGACCAAACAGTCTGTGGTGTTGTGGTAGACGAGCTACCCGACCCGTCTTGAAACACGGACCAAGGAGTTTATCATGCACGCGAGTCAATGGGTCCATCGAAACCCAAAGGCGCAGTGAAAGTGAAGTCTCGACTTGTTCTCGAGATGTGGTGAGATGCCACTGTTTCTCGCACC-CGCCT---------------------------------------AGCACTAGGCATAAGAGCAGTGGTCGCATCACCGGCCCGTCCCATGATGTGGTCGTTGGAAAGGCGTGGAT-------T--CGTCTGCGTTGGAGCCGGCGCGTCATCGGGGCGGAGCAGGAGCGTGCACGATAAGACCCGAAAGATGGTGAACTATGCTTGCGTAGGTTGAAGCCAGAGGAAACTCTGGTGGAGGACCGCAGCGATTCTGACGTGCAAATCGATCGTCAAACGTGAGTATAGGGGCGAAAGACTAATCGAACCATCTAGTAGCTGGTTCCCTCTGAACAAACTTAAAATATTTAGTTGGCTTTTTACGTTAGATCATAAGCGTATAGGTATGATTTATACTTTAATAGGCGTGTGATCTGGTTTTGTTGGTTTAAGCCTTAGTGTTATGATACGGATCAATTTTGTTGAACCTTACTTTAACGTTATTTCTTCAGACTGTTATAAATTTTTAATTACTAATCATGGCATTATAATGATATTCTTTTTCTTGATGCCTGTTTTAATAGGTGGATTTGGTAATTATTTAATTCCTTTGTTATCAGGATTACCTGATTTAAATTTACCTCGTTTAAACGCGCTTAGAGCGTGGCTTTTGTTACCTTCCATTTTATTTTTAGTGTTGAGTATGTGTTTTGGTGCGGGGATTGGTTGAACTTTTTACCCCCCTTTATCTTCTTCTTTATTTAGGGATAGAAAGGGTGTGGATTTTTTGATGTTTTCTCTGCATTTGGCGGGTGTATCTAGGGTTTTAGGTTCTATAAACTTTATTTGTACGTTGTACACTGCTTTTGTTGATAAATTTATTTCTCGTAGCTCTATTTTACTTTGGTCTTATTTATTTACTTCAATTCTTTTATTATTAACAATTCCGGTATTAGCTGCCGCTATAACTATGTTATTATTTGATCGTAAATTTGGTTCAGCTTTTTTTGACCCTTTAGGTGGAGGGGACCCAGTATTATTTCAGCACATGTTTTGGTTTTTTGGGCATCCAGAAGTTTATGTGCTAATTTTGCCTGGTTTTGGTATGATCAGTCATGTTTGTAGAAACTTGGGATGTTCATATGATACTTTTGGTTTTTACGGCTTACTTTTTGCCATGTTCTCTATAGTTTGCTTAGGTAGCGTTGTATGGGGGCATCATATGTTTACTGTGGGTCTGGATGTAAAGACAGCTGTTTTTTTCAGCTCTGTAACGATGATTATCGGAGTACCAACTGGTATAAAGGTCTTTTCATGGTTGTATATGATTTTAAACAGTCGTGTTTCACTACGTGAACCTGTTTTCTGGTGGGTTTTATCATTTATTGTTTTGTTTACTATAGGGGGTGTAACAGGCATTATTCTTTCAGCTTGTGTTTTGGACAATATTTTACATGATACATGATTTGTAGTAGCTCACTTTCATTATGTAATGTCTTTAGGTTCATATATAAGTGTAATCATCTTTTTTGTGTGGTGGTGACCTGTGATAACTGGGGTAAGTTTGAAAAAGTATTTATTACAATGCCACTGTATTGTATCCAATATTGGGTTTAATCTTTGTTTTTTCCCAATGCATTATTTTGGTATTTGTGGTTTGCCACGTCGTGTTTGTGTGTATGAATCTGGTTATGCTTGAATAAACACAATTTGTTCTTTAGGCTCTTTTATTTCTGCCTTTAGTGGGTGTTTTTTTGTTTTTATACTTTGAGAATCTTTGGTGAATAAGAATATTGTAATAGGTTACTATGGCAGTTCTGCTACATTATTAAAATTATGTTGGGCTCCAGCCCCCTATCATAATAGATTTTTTATACAGGGTTTATTTGTTGATTATAGTATGTTGGCTTTATAG------
	D_sparkeri_ZC1	CACTAAGCGGAGGAAAAGAAACTAACCAGGATTCCCCTAGTAACGGCGAGTGAAGAGGGAATAGCCCAGCACCGAAGCCTGCGGTAGTTTTACTGCTAGGCAATGTGGTGTTTGGGTCGACTCGCGGGATTGCCACTCCACTCGAAGTCCAGCACTGAGTATGGTTCCCTGGATTTGGCCCAGAGAGGGTGAAAGGCCCGTGCGAGTGGAGGTTCAGACATGTGAGGCAATTCACCAGGTCGACCTTCGAGTCGGGTTGTTTGGGAATGCAGCCCAAAGTGGGTGGTAAACTCCATCCAAGGCTAAATACAAGCACGAGTCCGATAGCGAACAAGTACCGTGAGGGAAAGTTGAAAAGTACTTTGAAGAGAGAGTAAACAGTACGTGAAACCGCATAGAGGTAAACGGGTGGCGTCAAGCTGCAAGCCTAGAGGATTCAGTTGGTCGGTGTGTATGCGCGCCTGGCGCGTCCGTTGGACGAGCAGTCCACTGCGAAAAGGTGGGCCTTGCCTTCTTTCGGGAGGGTGAGGATCGGTGTCCCGGG-AGGTTGCCGGAGCCGGCTGTTTTGTCTG--------ATTT-GGATGGATCGGCCAATGCACTTCCTCTATTTGGTGAGCACCACGACTGGTGGAACTGCCAGTCTGCCGTAGTCAAGTCGGGTTTGGTCGTTGGCTCTTC------------------GGAGTCGTCGGCTGGGCTTCGATCATCACAGGCGAAGTCAGTGAGCGGCGCGTGTAGGTCTCGGCTTGCACACGTGTTATCGAACACTGCTCGTCAACGGGTCTGTCTG-TCGGTTG-----ATGCAGTCTCCGGCGGATGTCCTGGTGGGCTAYGGTGGTATGAATAACTGTGCAGGGCACCAGGGTTGTCGGTCTCTAG-TTTCCGACTCGTGCGCACACTGCGTGTGGGC--GTGGGG-TGTCACTGTAGGCTGCCAATTGCTGGGTCTGATCGTCGTGTTGCCTGCGCAAAGTGGGTCCGGCGGTGGTCTAGTGTTGGATGGTCTTGCA------TGTGGCAGCTTCCTGTGCGAGTCGGCGTGGACCAAACAGTCTGTGGTGTTGTGGTAGACGAGCTACCCGACCCGTCTTGAAACACGGACCAAGGAGTTTATCATGCACGCGAGTCAATGGGTCCATCGAAACCCAAAGGCGCAGTGAAAGTGAAGTCTCGACTTGTTCTCGAGATGTGGTGAGATGCCACTGTTTCTCGCACC-CGCCT---------------------------------------AGCACTAGGCATAAGAGCAGTGGTCGCATCACCGGCCCGTCCCATGATGTGGTCGTTGGAAAGGCGTGGAT-------T--CGTCTGCGTTGGAGCCGGCGCGTCATCGGGGCGGAGCAGGAGCGTGCACGATAAGACCCGAAAGATGGTGAACTATGCTTGCGTAGGTTGAAGCCAGAGGAAACTCTGGTGGAGGACCGCAGCGATTCTGACGTGCAAATCGATCGTCAAACGTGAGTATAGGGGCGAAAGACTAATCGAACCATCTAGTAGCTGGTTCCCTC-----------------------------------------------------------------------------------------------------------------------------------------------------------------------------------------------------------------------------------------------------------------------------------------------------------------------------------------------------------------------------------------------------------------------------------------------------------------------------------------------------------------------------------------------------------------------------------------------------------------------------------------------------------------------------------------------------------------------------------------------CCAGAAGTTTATGTGCTAATCTTGCCTGGTTTTGGTATGATTAGTCATGTTTGCAGAAACTTGGGATGTTCATATGATACTTTTGGTTTTTATGGCTTACTTTTTGCGATGTTTTCTATAGTTTGTTTAGGTAGCGTTGTTTGAGGGCATCACATGTTTACTGTGGGTCTGGATGTAAAGACAGCTGTTTTTTTCAGTTCTGTAACGATGATTATTGGAGTACCGACTGGTATAAAGGTCTTTTCATGATTGTATATGATTTTAAACAGTCGTGTTTCACTACGTGAACCTGTTTTCTGGTGAGTTTTATCATTTATTGTTTTGTTTACCATAGGGGGTGTAACGGGCATTATTCTCTCAGCTTGTGTTTTGGACAATATTTTACATGATACATGGTTTGTAGTAGCTCACTTTCATTA-------------------------------------------------------------------------------------------------------------------------------------------------------------------------------------------------------------------------------------------------------------------------------------------------------------------------------------------------------------------------------------------------------------------------------------------------
	D_sparkeri_ZC2	CACTAAGCGGAGGAAAAGAAACTAACCAGGATTCCCCTAGTAACGGCGAGTGAAGAGGGAATAGCCCAGCACCGAAGCCTGCGGTAGTTTTACTGCTAGGCAATGTGGTGTTTGGGTCGACTCGCGGGATTGCCACTCCACTCGAAGTCCAGCACTGAGTATGGTTCCCTGGATTTGGCCCAGAGAGGGTGAAAGGCCCGTGCGAGTGGAGGTTCAGACATGTGAGGCAATTCACCAGGTCGACCTTCGAGTCGGGTTGTTTGGGAATGCAGCCCAAAGTGGGTGGTAAACTCCATCCAAGGCTAAATACAAGCACGAGTCCGATAGCGAACAAGTACCGTGAGGGAAAGTTGAAAAGTACTTTGAAGAGAGAGTAAACAGTACGTGAAACCGCATAGAGGTAAACGGGTGGCGTCAAGCTGCAAGCCTAGAGGATTCAGTTGGTCGGTGTGTATGCGCGCCTGGCGCGTCCGTTGGACGAGCAGTCCACTGCGAAAAGGTGGGCCTTGCCTTCTTTCGGGAGGGTGAGGATCGGTGTCCCGGG-AGGTTGCCGGAGCCGGCTGTTTTGTCTG--------ATTT-GGATGGATCGGCCAATGCACTTCCTCTATTTGGTGAGCACCACGACTGGTGGAACTGCCAGTCTGCCGTAGTCAAGTCGGGTTTGGTCGTTGGCTCTTC------------------GGAGTCGTCGGCTGGGCTTCGATCATCACAGGCGAAGTCAGTGAGCGGCGCGTGTAGGTCTCGGCTTGCACACGTGTTATCGAACACTGCTCGTCAACGGGTCTGTCTG-TCGGTTG-----ATGCAGTCTCCGGCGGATGTCCTGGTGGGCTAYGGTGGTATGAATAACTGTGCAGGGCACCAGGGTTGTCGGTCTCTAG-TTTCCGACTCGTGCGCACACTGCGTGTGGGC--GTGGGG-TGTCACTGTAGGCTGCCAATTGCTGGGTCTGATCGTCGTGTTGCCTGCGCAAAGTGGGTCCGGCGGTGGTCTAGTGTTGGATGGTCTTGCA------TGTGGCAGCTTCCTGTGCGAGTCGGCGTGGACCAAACAGTCTGTGGTGTTGTGGTAGACGAGCTACCCGACCCGTCTTGAAACACGGACCAAGGAGTTTATCATGCACGCGAGTCAATGGGTCCATCGAAACCCAAAGGCGCAGTGAAAGTGAAGTCTCGACTTGTTCTCGAGATGTGGTGAGATGCCACTGTTTCTCGCACC-CGCCT---------------------------------------AGCACTAGGCATAAGAGCAGTGGTCGCATCACCGGCCCGTCCCATGATGTGGTCGTTGGAAAGGCGTGGAT-------T--CGTCTGCGTTGGAGCCGGCGCGTCATCGGGGCGGAGCAGGAGCGTGCACGATAAGACCCGAAAGATGGTGAACTATGCTTGCGTAGGTTGAAGCCAGAGGAAACTCTGGTGGAGGACCGCAGCGATTCTGACGTGCAAATCGATCGTCAAACGTGAGTATAGGGGCGAAAGACTAATCGAACCATCTAGTAGCTGGTTCCCTC-----------------------------------------------------------------------------------------------------------------------------------------------------------------------------------------------------------------------------------------------------------------------------------------------------------------------------------------------------------------------------------------------------------------------------------------------------------------------------------------------------------------------------------------------------------------------------------------------------------------------------------------------------------------------------------------------------------------------------------------------CCAGAAGTTTATGTGCTAATCTTGCCTGGTTTTGGTATGATTAGTCATGTTTGCAGAAACTTGGGATGTTCATATGATACTTTTGGTTTTTATGGCTTACTTTTTGCGATGTTTTCTATAGTTTGTTTAGGTAGCGTTGTTTGAGGGCATCACATGTTTACTGTGGGTCTGGATGTAAAGACAGCTGTTTTTTTCAGTTCTGTAACGATGATTATTGGAGTACCGACTGGTATAAAGGTCTTTTCATGATTGTATATGATTTTAAACAGTCGTGTTTCACTACGTGAACCTGTTTTCTGGTGAGTTTTATCATTTATTGTTTTGTTTACCATAGGGGGTGTAACGGGCATTATTCTCTCAGCTTGTGTTTTGGACAATATTTTACATGATACATGGTTTGTAGTAGCTCACTTTCATTA-------------------------------------------------------------------------------------------------------------------------------------------------------------------------------------------------------------------------------------------------------------------------------------------------------------------------------------------------------------------------------------------------------------------------------------------------
	D_sparkeri_ZC3	-------------------------------TTCCCCTAGTAACGGCGAGTGAAGAGGGAATAGCCCAGCACCGAAGCCTGCGGTAGTTTTACTGCTAGGCAATGTGGTGTTTGGGTCGACTCGCGGGATTGCCACTCCACTCGAAGTCCAGCACTGAGTATGGTTCCCTGGATTTGGCCCAGAGAGGGTGAAAGGCCCGTGCGAGTGGAGGTTCAGACATGTGAGGCAATTCACCAGGTCGACCTTCGAGTCGGGTTGTTTGGGAATGCAGCCCAAAGTGGGTGGTAAACTCCATCCAAGGCTAAATACAAGCACGAGTCCGATAGCGAACAAGTACCGTGAGGGAAAGTTGAAAAGTACTTTGAAGAGAGAGTAAACAGTACGTGAAACCGCATAGAGGTAAACGGGTGGCGTCAAGCTGCAAGCCTAGAGGATTCAGTTGGTCGGTGTGTATGCGCGCCTGGCGCGTCCGTTGGACGAGCAGTCCACTGCGAAAAGGTGGGCCTTGCCTTCTTTCGGGAGGGTGAGGATCGGTGTCCCGGG-AGGTTGCCGGAGCCGGCTGTTTTGTCTG--------ATTT-GGATGGATCGGCCAATGCACTTCCTCTATTTGGTGAGCACCACGACTGGTGGAACTGCCAGTCTGCCGTAGTCAAGTCGGGTTTGGTCGTTGGCTCTTC------------------GGAGTCGTCGGCTGGGCTTCGATCATCACAGGCGAAGTCAGTGAGCGGCGCGTGTAGGTCTCGGCTTGCACACGTGTTATCGAACACTGCTCGTCAACGGGTCTGTCTG-TCGGTTG-----ATGCAGTCTCCGGCGGATGTCCTGGTGGGCTAYGGTGGTATGAATAACTGTGCAGGGCACCAGGGTTGTCGGTCTCTAG-TTTCCGACTCGTGCGCACACTGCGTGTGGGC--GTGGGG-TGTCACTGTAGGCTGCCAATTGCTGGGTCTGATCGTCGTGTTGCCTGCGCAAAGTGGGTCCGGCGGTGGTCTAGTGTTGGATGGTCTTGCA------TGTGGCAGCTTCCTGTGCGAGTCGGCGTGGACCAAACAGTCTGTGGTGTTGTGGTAGACGAGCTACCCGACCCGTCTTGAAACACGGACCAAGGAGTTTATCATGCACGCGAGTCAATGGGTCCATCGAAACCCAAAGGCGCAGTGAAAGTGAAGTCTCGACTTGTTCTCGAGATGTGGTGAGATGCCACTGTTTCTCGCACC-CGCCT---------------------------------------AGCACTAGGCATAAGAGCAGTGGTCGCATCACCGGCCCGTCCCATGATGTGGTCGTTGGAAAGGCGTGGAT-------T--CGTCTGCGTTGGAGCCGGCGCGTCATCGGGGCGGAGCAGGAGCGTGCACGATAAGACCCGAAAGATGGTGAACTATGCTTGCGTAGGTTGAAGCCAGAGGAAACTCTGGTGGAGGACCGCAGCGATTCTGACGTGCAAATCGATCGTCAAACGTGAGTATAGGGGCGAAAGACTAATCGAACCATCTAGTAGCTGGTTCCCTC-----------------------------------------------------------------------------------------------------------------------------------------------------------------------------------------------------------------------------------------------------------------------------------------------------------------------------------------------------------------------------------------------------------------------------------------------------------------------------------------------------------------------------------------------------------------------------------------------------------------------------------------------------------------------------------------------------------------------------------------------CCAGAAGTTTATGTGCTAATCTTGCCTGGTTTTGGTATGATTAGTCATGTTTGCAGAAACTTGGGATGTTCATATGATACTTTTGGTTTTTATGGCTTACTTTTTGCGATGTTTTCTATAGTTTGTTTAGGTAGCGTTGTTTGAGGGCATCACATGTTTACTGTGGGTCTGGATGTAAAGACAGCTGTTTTTTTCAGTTCTGTAACGATGATTATTGGAGTACCGACTGGTATAAAGGTCTTTTCATGATTGTATATGATTTTAAACAGTCGTGTTTCACTACGTGAACCTGTTTTCTGGTGAGTTTTATCATTTATTGTTTTGTTTACCATAGGGGGTGTAACGGGCATTATTCTCTCAGCTTGTGTTTTGGACAATATTTTACATGATACATGGTTTGTAGTAGCTCACTTTCATTA-------------------------------------------------------------------------------------------------------------------------------------------------------------------------------------------------------------------------------------------------------------------------------------------------------------------------------------------------------------------------------------------------------------------------------------------------
	Diphy_sp1_Otaria	CACTAAGCGGAGGAAAAGAAACTAACCAGGATTCCCCTAGTAACGGCGAGTGAAGAGGGAATAGCCCAGCACCGAAGCCTGCGGTAGTTTTACTGCTAGGCAATGTGGTGTTTGGGTCGACTCGCGGGATTGCCACTCCACTCGAAGTCCAGCACTGAGTATGGTTCCCTGGATTTGGCCCAGAGAGGGTGAAAGGCCCGTGCGAGTGGAGGTTCAGACATGTGAGGCAATTCACCAGGTCGACCTTCGAGTCGGGTTGTTTGGGAATGCAGCCCAAAGTGGGTGGTAAACTCCATCCAAGGCTAAATACAAGCACGAGTCCGATAGCGAACAAGTACCGTGAGGGAAAGTTGAAAAGTACTTTGAAGAGAGAGTAAACAGTACGTGAAACCGCATAGAGGTAAACGGGTGGCGTCAAGCTGCAAGCCTAGAGGATTCAGTTGGTCGGTGTGTATGCGCGCCTGGCGCGTCCGTTGGACGAGCAGTCCACTGCGAAAAGGTGGGCCTTGCCTTCTTTCGGGAGGGTGAGGATCGGTGTCCCGGG-AGGTTGCCGGAGCCGGCTGTTTTGTCTG--------ATTT-GGATGGATCGGCCAATGCACTTCCTCTATTTGGTGAGCACCACGACTGGTGGAACTGCCAGTCTGCCGTAGTCAAGTCGGGTTTGGTCGTTGGCTCTTC------------------GGAGTCGTCGGCTGGGCTTCGATCATCACAGGCGAAGTCAGTGAGCGGCGCGTGTAGGTCTCGGCTTGCACACGTGTTATCGAACACTGCTCGTCAACGGGTCTGTCTG-TCTGTCGGTTG-ATGCAGTCTCCGGCGGATGTCCTGGTGGGCTACGGTGGTATGAATAACTGTGCAGGGCACCAGGGTTGTCGGTCTCTAG-TTTCCGACTCGTGCGCACACTGCGTGTGGGC--GTGGGG-TGTCACTGTAGGCTGCCAATTGCTGGGTCTGATCGTCGTGTTGCCTGCGCAAAGTGGGTCCGGCGGTGGTCTAGTGTTGGATGGTCTTGCA------TGTGGCAGCTTCCTGTGCGAGTCGGCGTGGACCAAACAGTCTGTGGTGTTGTGGTAGACGAGCTACCCGACCCGTCTTGAAACACGGACCAAGGAGTTTATCATGCACGCGAGTCAATGGGTCCATCGAAACCCAAAGGCGCAGTGAAAGTGAAGTCTCGACTTGTTCTCGAGATGTGGTGAGATGCCACTGTTTCTCGCACC-CGCCT---------------------------------------AGCACTAGGCATAAGAGCAGTGGTCGCATCACCGGCCCGTCCCATGATGTGGTCGTTGGAAAGGCGTGGAT-------T--CGTCTGCGTTGGAGCCGGCGCGTCATCGGGGCGGAGCAGGAGCGTGCACGATAAGACCCGAAAGATGGTGAACTATGCTTGCGTAGGTTGAAGCCAGAGGAAACTCTGGTGGAGGACCGCAGCGATTCTGACGTGCAAATCGATCGTCAAACGTGAGTATAGGGGCGAAAGACTAATCGAACCATCTAGTAGCTGGTTCCCTCTGAACAAACTTAAAATATTTAGTTGGCTTTTTACGTTAGATCATAAGCGTATAGGTATGATTTATACTTTAATAGGCGTGTGATCTGGTTTTGTTGGTTTAAGCCTTAGTGTTATGATACGGATCAATTTTGTTGAACCTTACTTTAACGTTATTTCTTCAGACTGTTATAAATTTTTAATTACTAATCATGGCATTATAATGATATTCTTTTTCTTGATGCCTGTTTTAATAGGTGGATTTGGTAATTATTTAATTCCTTTGTTATCAGGATTACCTGATTTAAATTTACCTCGTTTAAACGCGCTTAGAGCGTGGCTTTTGTTACCTTCCATTTTATTTTTAGTGTTGAGTATGTGTTTTGGTGCGGGGATTGGTTGAACTTTTTACCCCCCTTTATCTTCTTCTTTATTTAGGGATAGAAAGGGTGTGGATTTTTTGATGTTTTCTCTGCATTTGGCGGGTGTATCTAGGGTTTTAGGTTCTATAAACTTTATTTGTACGTTGTACACTGCTTTTGTTGATAAATTTATTTCTCGTAGCTCTATTTTACTTTGGTCTTATTTATTTACTTCAATTCTTTTATTATTAACAATTCCGGTATTAGCTGCCGCTATAACTATGTTATTATTTGATCGTAAATTTGGTTCAGCTTTTTTTGACCCTTTAGGTGGAGGGGACCCAGTATTATTTCAGCACATGTTTTGGTTTTTTGGGCATCCAGAAGTTTATGTGCTAATTTTGCCTGGTTTTGGTATGATCAGTCATGTTTGTAGAAACTTGGGATGTTCATATGATACTTTTGGTTTTTACGGCTTACTTTTTGCCATGTTCTCTATAGTTTGCTTAGGTAGCGTTGTATGGGGGCATCATATGTTTACTGTGGGTCTGGATGTAAAGACAGCTGTTTTTTTCAGCTCTGTAACGATGATTATCGGAGTACCAACTGGTATAAAGGTCTTTTCATGGTTGTATATGATTTTAAACAGTCGTGTTTCACTACGTGAACCTGTTTTCTGGTGGGTTTTATCATTTATTGTTTTGTTTACTATAGGGGGTGTAACAGGCATTATTCTTTCAGCTTGTGTTTTGGACAATATTTTACATGATACATGATTTGTAGTAGCTCACTTTCATTATGTAATGTCTTTAGGTTCATATATAAGTGTAATCATCTTTTTTGTGTGGTGGCGACCTGTGATAACTGGGGTAAGTTTGAAAAAGTATTTATTACAATGCCACTGTATTGTATCCAATATTGGGTTTAATCTTTGTTTTTTCCCAATGCATTATTTTGGTATTTGTGGTTTGCCACGTCGTGTTTGTGTGTATGAATCTGGTTATGCTTGAATAAACACAATTTGTTCTTTAGGCTCTTTTATTTCTGCCTTTAGTGGGTGTTTTTTTGTTTTTATACTTTGAGAATCTTTGGTGAATAAGAATATTGTAATAGGTTACTATGGCAGTTCTACTACATTATTAAAATTATGTTGGGCTCCAGCCCCCTATCATAATAGATTTTTTATACAGGGTTTATTTGTTGATTATAGTATGTTGGCTTTATAGTTTATT
	Diphy_sp1_Zalophus	CACTAAGCGGAGGAAAAGAAACTAACCAGGATTCCCCTAGTAACGGCGAGTGAAGAGGGAATAGCCCAGCACCGAAGCCTGCGGTAGTTTTACTGCTAGGCAATGTGGTGTTTGGGTCGACTCGCGGGATTGCCACTCCACTCGAAGTCCAGCACTGAGTATGGTTCCCTGGATTTGGCCCAGAGAGGGTGAAAGGCCCGTGCGAGTGGAGGTTCAGACATGTGAGGCAATTCACCAGGTCGACCTTCGAGTCGGGTTGTTTGGGAATGCAGCCCAAAGTGGGTGGTAAACTCCATCCAAGGCTAAATACAAGCACGAGTCCGATAGCGAACAAGTACCGTGAGGGAAAGTTGAAAAGTACTTTGAAGAGAGAGTAAACAGTACGTGAAACCGCATAGAGGTAAACGGGTGGCGTCAAGCTGCAAGCCTAGAGGATTCAGTTGGTCGGTGTGTATGCGCGCCTGGCGCGTCCGTTGGACGAGCAGTCCACTGCGAAAAGGTGGGCCTTGCCTTCTTTCGGGAGGGTGAGGATCGGTGTCCCGGG-AGGTTGCCGGAGCCGGCTGTTTTGTCTG--------ATTT-GGATGGATCGGCCAATGCACTTCCTCTATTTGGTGAGCACCACGACTGGTGGAACTGCCAGTCTGCCGTAGTCAAGTCGGGTTTGGTCGTTGGCTCTTC------------------GGAGTCGTCGGCTGGGCTTCGATCATCACAGGCGAAGTCAGTGAGCGGCGCGTGTAGGTCTCGGCTTGCACACGTGTTATCGAACACTGCTCGTCAACGGGTCTGTCTG-TCGGTTG-----ATGCAGTCTCCGGCGGATGTCCTGGTGGGCTAYGGTGGTATGAATAACTGTGCAGGGCACCAGGGTTGTCGGTCTCTAG-TTTCCGACTCGTGCGCACACTGCGTGTGGGC--GTGGGG-TGTCACTGTAGGCTGCCAATTGCTGGGTCTGATCGTCGTGTTGCCTGCGCAAAGTGGGTCCGGCGGTGGTCTAGTGTTGGATGGTCTTGCA------TGTGGCAGCTTCCTGTGCGAGTCGGCGTGGACCAAACAGTCTGTGGTGTTGTGGTAGACGAGCTACCCGACCCGTCTTGAAACACGGACCAAGGAGTTTATCATGCACGCGAGTCAATGGGTCCATCGAAACCCAAAGGCGCAGTGAAAGTGAAGTCTCGACTTGTTCTCGAGATGTGGTGAGATGCCACTGTTTCTCGCACC-CGCCT---------------------------------------AGCACTAGGCATAAGAGCAGTGGTCGCATCACCGGCCCGTCCCATGATGTGGTCGTTGGAAAGGCGTGGAT-------T--CGTCTGCGTTGGAGCCGGCGCGTCATCGGGGCGGAGCAGGAGCGTGCACGATAAGACCCGAAAGATGGTGAACTATGCTTGCGTAGGTTGAAGCCAGAGGAAACTCTGGTGGAGGACCGCAGCGATTCTGACGTGCAAATCGATCGTCAAACGTGAGTATAGGGGCGAAAGACTAATCGAACCATCTAGTAGCTGGTTCCCTCTGAACAAACTTAAAATATTTAGTTGGCTTTTTACGTTAGATCATAAGCGTATAGGTATGATTTATACTTTAATAGGCGTGTGATCTGGTTTTGTTGGTTTAAGCCTTAGTGTTATGATACGGATCAATTTTGTTGAACCTTACTTTAACGTTATTTCTTCAGACTGTTATAAATTTTTAATTACTAACCATGGTATTATAATGATATTTTTTTTCTTGATGCCTGTTTTAATAGGTGGATTTGGTAATTATTTAATTCCTTTGCTATCGGGGTTACCTGATTTAAAATTACCTCGTTTAAACGCGCTTAGAGCGTGGCTTTTGTTACCTTCCATTTTATTTTTAGTGTTGAGTATGTGTTTTGGTGCGGGGATTGGTTGAACTTTTTACCCCCCTTTATCTTCTTCTTTATTTAGGGATAGAAAGGGTGTGGATTTTTTGATGTTTTCTCTGCATTTGGCGGGTGTATCTAGGGTTTTAGGCTCTATAAACTTTATTTGTACGTTGTACACTGCTTTTGTTGATAAATTTATTTCTCGTAGCTCTATTTTACTTTGGTCCTATTTATTTACTTCAATTCTTTTATTATTAACAATTCCGGTGTTAGCTGCTGCTATAACTATGTTATTATTTGATCGTAAATTTGGTTCAGCTTTCTTTGACCCCTTAGGTGGTGGGGACCCAGTATTATTTCAGCATATGTTTTGATTTTTTGGTCATCCAGAAGTTTATGTGCTAATCTTGCCTGGTTTTGGTATGATTAGTCATGTTTGCAGAAACTTGGGATGTTCATATGATACTTTTGGTTTTTATGGCTTACTTTTTGCGATGTTTTCTATAGTTTGTTTAGGTAGCGTTGTTTGAGGGCATCACATGTTTACTGTGGGTCTGGATGTAAAGACAGCTGTTTTTTTCAGTTCTGTAACGATGATTATTGGAGTACCGACTGGTATAAAGGTCTTTTCATGATTGTATATGATTTTAAACAGTCGTGTTTCACTACGTGAACCTGTTTTCTGGTGAGTTTTATCATTTATTGTTTTGTTTACCATAGGGGGTGTAACGGGCATTATTCTCTCAGCTTGTGTTTTGGACAATATTTTACATGATACATGGTTTGTAGTAGCTCACTTTCATTATGTAATGTCTTTAGGTTCATACATTAGTGTAATCATCTTTTTTGTGTGGTGGTGACCTGTGATAACTGGGGTAAGTTTGAAAAAGTATTTATTACAATGCCACTGTATTGTATCTAATATTGGGTTTAATCTTTGTTTTTTCCCAATGCATTATTTTGGTATTTGTGGTTTGCCACGTCGCGTTTGTGTATATGAATCTGGTTATGCTTGAATAAACACAATTTGTTCTTTAGGCTCTTTTATTTCTGCCTTTAGTGGGTGTTTTTTTGTTTTTATACTGTGAGAATCTTTGGTGAATAAGAATATTGTAATAGGTTACTATGGCAGTTCTGCTACATTATTAAAATTATGTTGGGCTCCAGCCCCCTACCATAATAGGTTTTTTGTACAGGGTTTATTTGTTGATTATAGTATGTTGGCTTTATAG------
	Diphy_sp_Trematomus	CACTAAGCGGAGGAAAAGAAACTAACCAGGATTCCCCTAGTAACGGCGAGTGAAGAGGGAATAGCCCAGCACCGAAGCCTGCGGTAGTTTTACTGCTAGGCAATGTGGTGTTTGGGTCGACTAGCGGGATTGCCACTCCACTCGAAGTCCAGCACTGAGTATGGTTCCCTGGATTTGGCCCAGAGAGGGTGAAAGGCCCGTGCGAGTGGAGGTTCAGACATGTGAGGCAATTCACCAGGTCGACCTTCGAGTCGGGTTGTTTGGGAATGCAGCCCAAAGTGGGTGGTAAACTCCATCCAAGGCTAAATACAAGCACGAGTCCGATAGCGAACAAGTACCGTGAGGGAAAGTTGAAAAGTACTTTGAAGAGAGAGTAAACAGTACGTGAAACCGCATAGAGGTAAACGGGTGGCGTCAAGCTGCAAGCCTAGAGGATTCAGTTGGTCGGTGTGTATGCGCGCCTGGCGCGTCCGTCGGACGAGCAGTCCACTGCGAAAAGGTGGGCCTTGCCTTCTTTCGGGAGGGTGAGGATCGGTGTCCCGGG-AGGTTGCCGGAGCCGGCTGTTTTGTCTG--------ATTT-GGATGGATCGGCCAATGCACTTCCTCTATTTGGTGAACACCACGACTGGTGGAACTGCCAGTCTGCCGTAGTCAAGTCGGGTTTGGTCGGTGGCTCTTTGC----------------GGGGTCGTCGGCTGGGCTTCGATCATCACAGGCGAAGTCAGTGAGCGGCGCGTGTAGGTCTCGGCTTGCACACGTGTTATCGAACACTGCTCGTCAACGGGTCTGTCTG-TCGGTTG-----ATGCAGTCTCCGGCGGATGTCCTGGTGGGCTACGGTGGTATGAATAACTGTGCAGGGCACCAGGGTTGTCGGTCTCTAG-TTTCCGACTCGTGCGCACACTGCGTGTGGGC--GTGGGG-TGTCAGTGTAGGCTGCCAATTGCTGGGTCTGATCGTCGTGTTGCCTGCGCAAAGTGGGTCCGGCGGTGGTCTAGTGTTGGATGGTCTTGCA------TGTGGCAACTTCCTGTGCGAGTCGGCGTGGACCAAACAGTCTGTGGTGTTGTGGTAGACGAGCTACCCGACCCGTCTTGAAACACGGACCAAGGAGTTTATCATGCACGCGAGTCAATGGGTCCATCGAAACCCAAAGGCGCAGTGAAAGTGAAGTCTCGACTTGTTCTCGAGATGTGGTGAGATGCCACTGTTTCTCGCACC-CGCCT---------------------------------------AGCACTAGGCATAAGAGCAGTGGTCGCATCACCGGCCCGTCCCATGATGTGGTCGTTGGAAAGGCGTGGAT-------TTGCGTCTGCGTTGGAACCGGCGCGTCATCGGGGCGGAGCAGGAGCGTGCACGATAAGACCCGAAAGATGGTGAACTATGCTTGCGTAGGTTGAAGCCAGAGGAAACTCTGGTGGAGGACCGCAGCGATTCTGACGTGCAAATCGATCGTCAAACGTGAGTATAGGGGCG------------------------------------TGACTAATCTTAAAATTTTTAGTTGGCTTTTTACACTAGATCATAAGCGTATTGGTATGATTTATACTTTAATAGGTATATGATCTGGGTTTGTTGGTTTAAGTTTTAGTGTTATGATACGGATTAATTTTGTTGAGCCCTATTTTAATGTTATTTCTTCAGACTGTTATAAATTTTTAATCACTAATCATGGGATTATAATGATATTCTTTTTTTTAATGCCTGTTCTGATAGGAGGTTTTGGTAATTATTTAATTCCCCTATTGTCTGGTTTGCCAGATTTGAATTTACCTCGTTTGAATGCGTTGAGAGCGTGGCTTTTGTTGCCTTCAATACTGTTTTTAATATTGAGAATGTGTTTTGGTGCAGGTATAGGTTGAACTTTTTATCCTCCTTTGTCCTCTTCTTTGTTTAGGGATAGAAAGGGGGTTGATTTTTTGATGTTTTCTTTGCATTTGGCTGGTATATCAAGTGTTCTGGGTTCTATTAATTTTATTTGTACATTGTATACTGCATTCGTGGATAATTTTATTTCTCGTAGTTCTATATTGCTTTGATCTTATTTGTTTACTTCTATACTTTTATTATTAACAATTCCTGTCTTAGCTGCTGCTATTACGATGTTGTTATTTGATCGTAAATTTGGTTCAGCTTTTTTTGATCCACTAGGTGGAGGAGATCCTATATTGTTTCAGCATATGTTTTGGTTTTTTGGGCATCCTGAAGTTTATGTATTAATCTTGCCTGGTTTTGGAATGATTAGCCATGTTTGTAGAAATTTAGGGTGTTCATATGATACTTTTGGATTTTATGGGCTGCTTTTCGCTATGTTTTCTATAGTTTGTTTAGGTAGTGTTGTGTGAGGACATCATATGTTTACAGTTGGTTTAGACGTAAAGACGGCCGTTTTTTTCAGTTCTGTTACTATGATTATTGGTGTGCCGACTGGTATAAAGGTGTTTTCGTGGTTATATATGATTTTAAACAGTCGTGTTTCATTGCGTGAGCCTGTTTTTTGATGGGTTTTATCTTTTATTGTATTGTTTACTATTGGAGGTGTGACAGGCATTGTTCTTTCCGCGTGTGTGCTAGATAATATTTTGCATGATACGTGGTTCGTGGTGGCTCATTTTCACTATGTAATGTCTTTGGGTTCTTATATTAGAATAATTGTTTTTTTTGTGTGGTGGTGACCTGTAATTACAGGTGTGAGTTTAAAAAAGTATTTATTGCAATGTCATTGTATTGTCTCTAAAGTTGGGTTTAACCTATGTTTTTTTCCAATGCATTACTTTGGTATGTGTGGTTTACCACGTCGTGTATGCGTTTATGAATCTGGTTATGCCTGAATTAACATGATTTGCTCAATTGGTTCTTTTATTTCTGCATTTAGCGGGTGTTTTTTTGTTTTTATCCTTTGGGAATCATTGGTAAATAAGAATGTTGTATTGGGTTATTATGGTAGTTCTGCGACTTTACTAAATTTATGCTGAGCTCCGATTCCTTATCATAACAGTTTTTTTACACAAGGTCTATTTGTTGATTATAGCATGTTGGCTTTATAG------
	L_alternans_H_leucisculus	CACTAAGCGGAGGAAAAGAAACTAACCAGGATTCCCCTAGTAACGGCGAGTGAAGAGGGAATAGCCCAGCACCGAAGCCTGCGGTAGTTTTACTGCTAGGCAATGTGGTGTTTGGGTCGGCTCGCGGGATTGCCACTCCACTCGAAGTCCAGCACTGAGTATGGTTCCCTGGATTTGGCCCAGAGAGGGTGAAAGGCCCGTGCGAGTGGAGGTTCAGACATGTGAGGCAATTCACCAGGCCGACCTTCGAGTCGGGTTGTTTGGGAATGCAGCCCAAAGCGGGTGGTAAACTCCATCCAAGGCTAAATACAAGCACGAGTCCGATAGCGAACAAGTACCGTGAGGGAAAGTTGAAAAGTACTTTGAAGAGAGAGTAAACAGTACGTGAAACCGCATAGAGGTAAACGGGTGGCGTCAAGCTGCAAGCCTAGAGGATTCAGTTGGTCGGTGTGTATGCGCGCCTGGCGCGTCTGTCGGAGGGATAGTCCACTGCGAAAAGGTGGGCCTGGCCTTCTCTCGGGAGGGCTAGGATCGGTGTCCCGGGTTGGTTGCCGGAGCCGGCTGTCTTGTCTG--------ATTT-GGATGGATCGGCCAATGCACTTCCTCTATTTGGTGAGCACCACGACTGGTGGAACTGCCAGTCTGCCGTAGTCAAGTCGGGTTTGGTCGGTGGCTCTTC------------------GGGGTTGTCGGCTGAAGTTCGATCATCACAGGCGAACTCAGTGAGCGGCGTGCGTAAGTTTCGGCTTGCCCACGTGTTATCGAACACTGGTCGTCAACGGGTCTGTCTA-TCGGTGA-------GCAGTTGCCGGTGGATGTCCTGGTGGGCTACGGTGGTATGAATAACTGTGCAGGGCACCAGGGTTGTCGGTCTCTAG--TTCCGGCTCGTGCGCACACTGC-TGTGGGCGTGTGGGG-TATTGCTGTAGGCTGCCAATTGCTGGGTCTGATCGTCGTGTTGCCTGCGCAAAGTGGGTCCGGCGGTGGTCTAGTGTTGGATGGTC-TGCA------TGTGAT-GCTTCCTGTGCGAGTTGGCGTGGACCAAACAGTCTGTGGTGTTGTGGTAGACGAGCTACCCGACCCGTCTTGAAACACGGACCAAGGAGTTTATCATGCACGCGAGTCAATGGGTCCATCGAAACCCAAAGGCGCAGTGAAAGTGAAGTCTCGACTTGTTCTCGAGATGTGGTGAGATGCCACTGTTTCTCGCACCTCGCCT---------------------------------------AGCACTAGGCACAAGAGCAGTGGTCGCATCACCGGCCCGTCCCATGATGTGGTCGTTGGAAAGGCGTGCAT-------TTCGGTGTGCGTTGGAGCCGGCGCGTCATCGGGGCGGAGCAGGAGCGTGCACGATAAGACCCGAAAGATGGTGAACTATGCTTGCGTAGGTTGAAGCCAGAGGAAACTCTGGTGGAGGACCGCAGCGATTCTGACGTGCAAATCGATCGTCAAACGTGAGTATAGGGGCGAAAGACTAATCGAACCATCTAGTAGCTGGT--------------------------------------------------------------------------------------------------------------------------------------------------------------------------------------------------------------------------------------------------------------------------------------------------------------------------------------------------------------------------------------------------------------------------------------------------------------------------------------------------------------------------------------------------------------------------------------------------------------------------------------------------------------------------------------------------------------------------------------------------------------TATGTTTTAATTTTACCTGGTTTTGGTATGATTAGTCATGTTTGTAGAAATTTGGGTTGTTCTTATGACACTTTTGGGTTCTACGGTTTGTTATTTGCAATGTTTTCAATAGTCTGTTTAGGTAGGGTTGTTTGAGGTCACCACATGTTTACAGTGGGTTTAGATGTTAAGACAGCTGTTTTTTTTAGTTCAGTTACTATGGTTATTGGTGTTCCAACAGGTATAAAGGTATTTTCATGGTTGTATATGATTTTAAAAAGTCGCATTTCATTACGAGAGCCTGTCTTTTGGTGAGTTTTATCCTTTATAGTACTATTTACTATAGGGGGTGTTACAGGTATTATTCTTTCAGCTTGTGTATTGGACAATATTTTACATGATACTTGATTTGTGGTA---------------------------------------------------------------------------------------------------------------------------------------------------------------------------------------------------------------------------------------------------------------------------------------------------------------------------------------------------------------------------------------------------------------------------------------------------------------
	L_cf_intestinalis_P_cristatus	CACTAAGCGGAGGAAAAGAAACTAACCAGGATTCCCCTAGTAACGGCGAGTGAAGAGGGAATAGCCCAGCACCGAAGCCTGCGGTAGTTTTACTGCTAGGCAATGTGGTGTTTGGGTCGGCTCGCGGGATTGCCACTCCACTCGAAGTCCAGCACTGAGTATGGTTCCCTGGATTTGGCCCAGAGAGGGTGAAAGGCCCGTGCGAGTGGAGGTTCAGACATGTGAGGCAATTCACCAGGCCGACCTTCGAGTCGGGTTGTTTGGGAATGCAGCCCAAAGCGGGTGGTAAACTCCATCCAAGGCTAAATACAAGCACGAGTCCGATAGCGAACAAGTACCGTGAGGGAAAGTTGAAAAGTACTTTGAAGAGAGAGTAAACAGTACGTGAAACCGCATAGAGGTAAACGGGTGGCGTCAAGCTGCAAGCCTAGAGGATTCAGTTGGTCGGTGTGTATGCGCGCCTGGCGCGTCTGTCGGAGGGATAGTCCACTGCGAAAAGGTGGGCCTGGCCTTCTTTCGGGAGGGTTAGGATCGGTGTCCCGGGTTGGTTGCCGGAGCCGGCTGTCTTGTCTG--------ATTT-GGATGGATCGGCCAATGCACTTCCTCTATTTGGTGAGCACCACGACTGGTGGAACTGCCAGTCTGCCGTAGTCAAGTCGGGTTTGGTCGGTGGCTCTTC------------------GGGGTTGTCGGCTGAATTTCGATCATCACAGGCGAAGTCAGTGAGCGGCGTGCGTAAGTTTCGGCTTGCCCACGTGTTATCGAACACTGGTCGTCAACGGGTCTGTCTA-TCGGTGA-------GCAGTTGCCGGTGGATGTCCTGGTGGGCTACGGTGGTATGAATAACTGTGCAGGGCACCAGGGTTGTCGGTCTCTAG--TTCCGGCTCGTGCGCACACTGC-TGTGGGCGTGTGGGG-TATTGCTGTAGGCTGCCAATTGCTGGGTCTGATCGTCGTGTTGCCTGCGCAAAGTGGGTCCGGCGGTGGTCTAGTGTTGGATGGTC-TGCA------TGTGAT-GCTTCCTGTGCGAGTTGGCGTGGACCAAACAGTCTGTGGTGTTGTGGTAGACGAGCTACCCGACCCGTCTTGAAACACGGACCAAGGAGTTTATCATGCACGCGAGTCAATGGGTCCATCGAAACCCAAAGGCGCAGTGAAAGTGAAGTCTCGACTTGTTCTCGAGATGTGGTGAGATGCCACTGTTTCTCGCACCTCGCCT---------------------------------------AGCACTAGGCACAAGAGCAGTGGTCGCATCACCGGCCCGTCCCATGATGTGGTCGTTGGAAAGGCGTGCAT-------TTCGGTGTGCGTTGGAGCCGGCGCGTCATCGGGGCGGAGCAGGAGCGTGCACGATAAGACCCGAAAGATGGTGAACTATGCTTGCGTAGGTTGAAGCCAGAGGAAACTCTGGTGGAGGACCGCAGCGATTCTGACGTGCAAATCGATCGTCAAACGTGAGTATAGGGGCGAAAGACTAATCGAACCATCTAGTAGCTGGTTCCCTC--------------------------------------------------------------------------------------------------------------------------------------------------------------------------------------------------------------------------------------------------------------------------------------------------------------------------------------------------------------------------------------------------------------------------------------------------------------------------------------------------------------------------------------------------------------------------------------------------------------------------------------------------------------------------------------------------------------------------------------------CACCCAGAGGTGTACGTCTTAATTTTACCTGGTTTTGGTATGATTAGTCATGTTTGTAGGAATTTGGGCTGCTCTTATGATACTTTTGGGTTCTACGGTTTGTTATTTGCGATGTTTTCAATAGTTTGTTTAGGTAGGGTTGTCTGAGGCCACCACATGTTTACAGTGGGTTTAGATGTTAAGACAGCTGTCTTCTTTAGTTCAGTTACTATGATTATTGGTGTTCCAACCGGTATAAAGGTATTTTCATGGCTGTACATGATTTTAAAAAGTCGCATTTCATTACGAGAGCCTGTCTTTTGGTGAGTTTTATCCTTTATTGTACTATTCACTATAGGGGGTGTTACAGGTATTATTCTTTCAGCTTGTGTATTGGACAATATTTTACATGATACTTGATTCGTGGTAGCTCACTTTCATTATGTAATGTCATTAGGTTCTTATATTAGTATAATTGTGTTTTTTGTTTGATGATGGCCGGTTATTACAGGTGTGAGTTTGAAAAAGTATTTATTACAATGTCATTGTATAGTTTCAAATGTTGGATTTAATCTA------------------------------------------------------------------------------------------------------------------------------------------------------------------------------------------------------------------------------------------------------------------------------------------------------------
	L_pavlovskii_N_fluviatilis	CACTAAGCGGAGGAAAAGAAACTAACCAGGATTCCCCTAGTAACGGCGAGTGAAGAGGGAATAGCCCAGCACCGAAGCCTGCGGTAGTTTTACTGCTAGGCAATGTGGTGTTTGGGTCGGCTCGCGGGATTGCCACTCCACTCGAAGTCCAGCACTGAGTATGGTTCCCTGGATTTGGCCCAGAGAGGGTGAAAGGCCCGTGCGAGTGGAGGTTCAGACATGTGAGGCAATTCACCAGGCCGACCTTCGAGTCGGGTTGTTTGGGAATGCAGCCCAAAGCGGGTGGTAAACTCCATCCAAGGCTAAATACAAGCACGAGTCCGATAGCGAACAAGTACCGTGAGGGAAAGTTGAAAAGTACTTTGAAGAGAGAGTAAACAGTACGTGAAACCGCATAGAGGTAAACGGGTGGCGTCAAGCTGCAAGCCTAGAGGATTCAGTTGGTCGGTGTGTATGCGCGCCTGGCGCGTCTGTCGGAGGGATAGTCCACTGCGAAAAGGTGGGCCTGGCCTTCTTTCGGGAGGGTTAGGATCGGTGTCCCGGGTTGGTTGCCGGAGCCGGCTGTCTTGTCTG--------ATTT-GGATGGATCGGCCAATGCACTTCCTCTATTTGGTGAGCACCACGACTGGTGGAACTGCCAGTCTGCCGTAGTCAAGTCGGGTTTGGTCGGTGGCTCTTCTT----------------GGGGTTGTCGGCTGAATTTCGATCATCACAGGCGAACTCAGTGAGCGGCGTGCGTAAGTTTCGGCTTGCCCACGTGTTATCGAACACTGGTCGTCAACGGGTCTGTCTA-TCGGTGA-------GCAGTTGCCGGTGGATGTCCTGGTGGGCTACGGTGGTATGAATAACTGTGCAGGGCACCAGGGTTGTCGGTCTCTAG--TTCCGGCTCGTGCGCACACTGC-TGTGGGCGTGTGGGG-TATTGCTGTAGGCTGCCAATTGCTGGGTCTGATCGTCGTGTTGCCTGCGCAAAGTGGGTCCGGCGGTGGTCTGGTGTTGGATGGTC-TGCA------TGTGAT-GCTTCCTGTGCGAGTTGGCGTGGACCAAACAGTCTGTGGTGTTGTGGTAGACGAGCTACCCGACCCGTCTTGAAACACGGACCAAGGAGTTTATCATGCACGCGAGTCAATGGGTCCATCGAAACCCAAAGGCGCAGTGAAAGTGAAGTCTCGACTTGTTCTCGAGATGTGGTGAGATGCCACTGTTTCTCGCACCTCGCCT---------------------------------------AGCACTAGGCACAAGAGCAGTGGTCGCATCACCGGCCCGTCCCATGATGTGGTCGTTGGAAAGGCGTGCAT-------TTCGGTGTGCGTTGGAGCCGGCGCGTCATCGGGGCGGAGCAGGAGCGTGCACGATAAGACCCGAAAGATGGTGAACTATGCTTGCGTAGGTTGAAGCCAGAGGAAACTCTGGTGGAGGACCGCAGCGATTCTGACGTGCAAATCGATCGTCAAACGTGAGTATAGGGGCGAAAGACTAATCGAACCATCTAGTAGCTGGTTCCCTCTGACTAATCTTAAAATTTTTAGTTGGCTTTTTACCTTAGATCACAAGCGTATTGGTATGATTTATACTTTAATAGGTGTGTGGTCTGGGTTTGTTGGTTTGAGTCTTAGTGTTATGATACGGATTAAATTTGTTGAGCCTTATTTTAATGTTATTTCCTCAGACTGTTATAAATTTCTAATTACTAACCATGGGATTATAATGATATTTTTTTTTCTGATGCCTGTTTTAATTGGTGGTTTTGGTAACTATTTAATACCATTATTATCTGGTCTTCCTGATTTAAATTTGCCACGTTTGAAAGCTTTGAGTGCATGGTTATTACTTCCTTCAATTTTGTTTTTAATATTGAGCATGTGTTTCGGTGCTGGGATTGGCTGGACTTTTTACCCTCCTCTATCTTCCTCATTATTTAGGGATAGGAAGGGCGTTGATTTTCTAATGTTTTCTCTTCACTTAGCTGGTTTATCAAGGGTTTTAGGATCTATTAAATTTATTTGCACCCTTTATACAGCCTTTGTTGATAGATTTATTTCGCGTAGCTCAATTCTATTGTGGTCTTACTTATTTACTTCAATTCTCTTATTGTTAACTATTCCTGTTTTAGCGGCTGCTATCACAATGTTGCTATTTGATCGTAACTTTGGCTCAGCTTTTTTTGATCCTCTGGGTGGGGGGGATCCTGTACTGTTTCAGCATATGTTCTGGTTCTTTGGTCACCCCGAAGTGTATGTTTTAATTTTGCCTGGTTTTGGTATGATTAGTCATGTTTGTAGGAATCTTGGTTGTTCCTATGATACTTTTGGTTTTTATGGTTTGTTGTTTGCAATGTTTTCAATAGTCTGTTTAGGTAGGGTTGTGTGAGGCCATCATATGTTTACAGTGGGTTTAGATGTTAAGACAGCTGTTTTTTTTAGTTCAGTTACTATGATTATTGGTGTCCCTACTGGTATAAAGGTATTTTCATGGTTGTACATGATTCTAAAAAGTCGTATTTCATTGCGAGAGCCTGTTTTTTGGTGAGTTTTATCCTTCATTGTACTCTTCACTATCGGGGGTGTTACAGGCATTATTCTTTCAGCTTGTGTGTTGGATAATATCTTACATGACACTTGATTTGTGGTAGCTCACTTTCACTATGTAATGTCATTAGGTTCATATATCAGTATAATTGTATTCTTTGTTTGATGGTGGCCGGTTATTACAGGTGTGAGTTTGAAAAAGTATTTGTTACAGTGTCACTGTATAGTCTCAAATGTAGGATTCAATTTGTGTTTTTTTCCTATGCATTATTTTGGTATGTGTGGCTTACCGCGTCGTGTGTGCGTGTATGAGTCAGGTTATGCTTGGGTTAACATGTTATGTTCAATAGGTTCACTTATATCTGCATTCAGTGGTTGTTTTTTTGTGTTTATACTGTGGGAGTCGTTAATAAAAAAGAAAGTTGTGCTAGGTTACTATGGTAGCTCATCAACTTTGTTAAATTTATGTTGAGCTCCTGTCCCATACCACAATAATTTCTTTAACCAGGGTTTACTTGTGGATTACAGAATGTTGGCTTTGTAG------
	P_phocarum_M_scorpius	CACTAAGCGGAGGAAAAGAAACTAACCAGGATTCCCCTAGTAACGGCGAGTGAAGAGGGAATAGCCCAGCACCGAAGCCTGCGGTAGTTTTACTGCTAGGCAATGTGGTGTTTGGGTCGGCTCGCGGGATTGCCACTCCACTCGAAGTCCAGCACTGAGTATGGTTCCCTGGATTTGGCCCAGAGAGGGTGAAAGGCCCGTGCGAGTGGAGGTTCAGACATGTGAGGCAATTCACCAGGCCGACCTTCGAGTCGGGTTGTTTGGGAATGCAGCCCAAAGTGGGTGGTAAACTCCATCCAAGGCTAAATACAAGCACGAGTCCGATAGCGAACAAGTACCGTGAGGGAAAGTTGAAAAGTACTTTGAAGAGAGAGTAAACAGTACGTGAAACCGCATAGAGGTAAACGGGTGGCGTCAAGCTGCAAGCCTAGAGGATTCAGTTGGTCGGTGTGTATGCGCGCCTGGCGCGTCCGTCGGACGGATAGTCCACCGCGAAATGGTGGGCCTGGCCTTCTTTCGGGAGGGTTAGGATCGGTGTCCCGGG-AGGTTGCCGGAGCCGGCTGTCTTGTCTG--------ATTT-GGATGGATCGGCCAATGCACTTCCTCTATTTGGTGAACACCACGACTGGTGGAACTGCCAGTCTGCCGTAGTCAAGTCTGGCTTGGTCGGTGGCTCTTC------------------GGGGTTGTCGGCTGAGA-CAGATCATCACAGGCGAACTCAGTGAGCGGCGTGCGTAAGTTTCGGCTTGCACACGTGTTATCGAACACTGGTCGTCAACGGGTCTGTCTG-TCGGTTGTTAGTATGCAGTCGCCGGCGGATGTCCTGGTGGGCTACGGTGGTATGAATAACTGTGCAGGGCACCAGGGTTGTCGGTCTCTAG--TTCCGACTTGTGCGCACACTGCATGTGGGC--GTGGGG-TATTACTGTAGGCTGCCAATTGCTGGGTCTGATCGTCGTGTTGCCTGCGCAAAGTGGGTCCGGCGGTGGTCTAGTGTTGGATGGTT-TGCA------TGTGAT-GCTTCCTGTGCGAGTCGGCGTGGACCAAACAGTCTGTGGTGTTGTGGTAGACGAGCTACCCGACCCGTCTTGAAACACGGACCAAGGAGTTTATCATGCACGCGAGTCAATGGGTCCATCGAAACCCAAAGGCGCAGTGAAAGTGAAGTCTCGACTTGTTCTCGAGATGTGGTGAGATGCCACTGTTTCTCGCACCTCGCCT---------------------------------------AGCACTAGGCACAAGAGCAGTGGTCGCATCACCGGCCCGTCCCATGATGTGGTCGTTGGAAAGGCGTGCAT-------T--CGTGTGCGTTGGAACCGGCGCGTCATCGGGGCGGAGCAGGAGCGTGCACGATAAGACCCGAAAGATGGTGAACTATGCTTGCGTAGGTTGAAGCCAGAGGAAACTCTGGTGGAGGACCGCAGCGATTCTGACGTGCAAATCGATCGTCAAACGTGAGTATAGGGGCGAAAGACTAATCGAACCATCTAGTAGCTGGTTCCCTC--------------------------------------------------------------------------------------------------------------------------------------------------------------------------------------------------------------------------------------------------------------------------------------------------------------------------------------------------------------------------------------------------------------------------------------------------------------------------------------------------------------------------------------------------------------------------------------------------------------------------------------------------------------------------------------------------------------------------------------------CATCCGGAGGTATATGTTTTAATTTTACCAGGTTTTGGTATGATCAGCCATGTTTGTAGTAAATTAGGTTGTTCTTATGATACTTTTGGATTTTATGGTTTACTTTTTGCTATGTTTTCAATAGTTTGTTTAGGTAGAGTAGTTTGAGGACATCATATGTTTACAGTAGGTTTAGATGTAAAGACGGCTGTTTTTTTTAGTTCAGTAACTATGATTATTGGTGTACCCACAGGTATTAAGGTTTTTTCATGGTTATACATGATTTTAAAAAGTCGTGTTTCTTTACGTGAACCTGTTTTTTGGTGAGTTTTATCATTTATAGTATTATTTACTATAGGTGGTGTAACTGGTATTATACTTTCAGCTTGTGTTTTGGATAAAATTTTACACGATACATGATTTGTAGTAGCTCATTTTCATTACGTTATGTCTTTGGGTTCTTATATAAGTGTGATTGTTTTTTTTGTTTGGTGGTGACCTGTGATAACAGGTGTTAGTTTAAATAAGTATCTGTTACAGTGTCATTGTATAGTATCTAAAGTGGGTTTTAATCTG------------------------------------------------------------------------------------------------------------------------------------------------------------------------------------------------------------------------------------------------------------------------------------------------------------
	P_phocarum_P_virens	CACTAAGCGGAGGAAAAGAAACTAACCAGGATTCCCCTAGTAACGGCGAGTGAAGAGGGAATAGCCCAGCACCGAAGCCTGCGGTAGTTTTACTGCTAGGCAATGTGGTGTTTGGGTCGGCTCGCGGGATTGCCACTCCACTCGAAGTCCAGCACTGAGTATGGTTCCCTGGATTTGGCCCAGAGAGGGTGAAAGGCCCGTGCGAGTGGAGGTTCAGACATGTGAGGCAATTCACCAGGCCGACCTTCGAGTCGGGTTGTTTGGGAATGCAGCCCAAAGTGGGTGGTAAACTCCATCCAAGGCTAAATACAAGCACGAGTCCGATAGCGAACAAGTACCGTGAGGGAAAGTTGAAAAGTACTTTGAAGAGAGAGTAAACAGTACGTGAAACCGCATAGAGGTAAACGGGTGGCGTCAAGCTGCAAGCCTAGAGGATTCAGTTGGTCGGTGTGTATGCGCGCCTGGCGCGTCCGTCGGACGGATAGTCCACCGCGAAATGGTGGGCCTGGCCTTCTTTCGGGAGGGTTAGGATCGGTGTCCCGGG-AGGTTGCCGGAGCCGGCTGTCTTGTCTG--------ATTT-GGATGGATCGGCCAATGCACTTCCTCTATTTGGTGAACACCACGACTGGTGGAACTGCCAGTCTGCCGTAGTCAAGTCTGGCTTGGTCGGTGGCTCTTC------------------GGGGTTGTCGGCTGAGA-CAGATCATCACAGGCGAACTCAGTGAGCGGCGTGCGTAAGTTTCGGCTTGCACACGTGTTATCGAACACTGGTCGTCAACGGGTCTGTCTG-TCGGTTGTTAGTATGCAGTCGCCGGCGGATGTCCTGGTGGGCTACGGTGGTATGAATAACTGTGCAGGGCACCAGGGTTGTCGGTCTCTAG--TTCCGACTTGTGCGCACACTGCATGTGGGC--GTGGGG-TATTACTGTAGGCTGCCAATTGCTGGGTCTGATCGTCGTGTTGCCTGCGCAAAGTGGGTCCGGCGGTGGTCTAGTGTTGGATGGTT-TGCA------TGTGAT-GCTTCCTGTGCGAGTCGGCGTGGACCAAACAGTCTGTGGTGTTGTGGTAGACGAGCTACCCGACCCGTCTTGAAACACGGACCAAGGAGTTTATCATGCACGCGAGTCAATGGGTCCATCGAAACCCAAAGGCGCAGTGAAAGTGAAGTCTCGACTTGTTCTCGAGATGTGGTGAGATGCCACTGTTTCTCGCACCTCGCCT---------------------------------------AGCACTAGGCACAAGAGCAGTGGTCGCATCACCGGCCCGTCCCATGATGTGGTCGTTGGAAAGGCGTGCAT-------T--CGTGTGCGTTGGAACCGGCGCGTCATCGGGGCGGAGCAGGAGCGTGCACGATAAGACCCGAAAGATGGTGAACTATGCTTGCGTAGGTTGAAGCCAGAGGAAACTCTGGTGGAGGACCGCAGCGATTCTGACGTGCAAATCGATCGTCAAACGTGAGTATAGGGGCGAAAGACTAATCGAACCATCTAGTAGCTGGTTCCCTC--------------------------------------------------------------------------------------------------------------------------------------------------------------------------------------------------------------------------------------------------------------------------------------------------------------------------------------------------------------------------------------------------------------------------------------------------------------------------------------------------------------------------------------------------------------------------------------------------------------------------------------------------------------------------------------------------------------------------------------------CATCCGGAGGTATATGTTTTAATTTTACCAGGTTTTGGTATGATCAGCCATGTTTGTAGTAAATTAGGTTGTTCTTATGATACTTTTGGATTTTATGGTTTACTTTTTGCTATGTTTTCAATAGTTTGTTTAGGTAGAGTAGTTTGAGGACATCATATGTTTACAGTAGGTTTAGATGTAAAGACGGCTGTTTTTTTTAGTTCAGTAACTATGATTATTGGTGTACCCACAGGTATTAAGGTTTTTTCGTGGTTATACATGATTTTAAAAAGTCGTGTTTCTTTACGTGAACCTGTTTTTTGGTGAGTTTTATCATTTATAGTATTATTTACTATAGGTGGTGTAACTGGTATTATACTTTCAGCTTGTGTTTTGGATAAAATTTTACACGATACATGATTTGTAGTAGCTCATTTTCATTACGTTATGTCTTTGGGTTCTTATATAAGTGTGATTGTTTTTTTTGTTTGGTGGTGACCTGTGAAAACAGGTGTTAGTTTAAATAAGTATCTGTTACAGTGTCATTGTATAGTATCTAAAGTGGGTTTTAATCTG------------------------------------------------------------------------------------------------------------------------------------------------------------------------------------------------------------------------------------------------------------------------------------------------------------
	S_mansoni_C_lupus	CACTAAGCGGAGGAAAAGAAACTAACCAGGATTCCCCTAGTAACGGCGAGTGAAGAGGGAATAGCCCAGCACCGAAGCCTGCGGTAGGTTTACTGCTAGGCAATGTGGTGTTTGGGTCGACTCGCGGGATTGCCACTCCACTCGAAGTCCAGCACTGAGTATGGTTCCCTGGATTTGGCCCAGAGAGGGTGAAAGGCCCGTGCGAGTGGAGGTTCAGACATGTGAGGCAATTCACCAGGTCGACCTTCGAGTCGGGTTGTTTGGGAATGCAGCCCAAAGTGGGTGGTAAACTCCATCCAAGGCTAAATACAAGCACGAGTCCGATAGCGAACAAGTACCGTGAGGGAAAGTTGAAAAGTACTTTGAAGAGAGAGTAAACAGTACGTGAAACCGCATAGAGGTAAACGGGTGGCGTCAAGCTGCAAGCCTAGAGGATTCAGTTGATCGGTGTGTATGCGCGCCTGGCGTGTCTGTCGGACGGACAGTCCACTGCGAAATGGTGGGCCTGCCTTTCTTCTTGGGGGGC-AGGATCGGTGTTCCGGG-TGGTTGCCGGTGCCGGCTGTTTTGTCTGTCTGCGCAGTGT-GGATGGACCGGTCAATGCACTTCCTCTATTTGGTGAGCACCACGACTGGTGGAACTGCCAGTCTGCCATAGTCAAGTCGGATTTGGTCGGTGGCTCTCCTCGTCGTCTTGGTGTGGGGGGGTCATCGGCTGAGTTTCG---ATCACAGGCGAACTCAGTGAGCGGCGCGTGTAGGCATTCGCTTGCACACGTGTTATCGAGCACTGGTCGTCAACGGGTCTGCCTG-TCGGTTGTTGT-GTACAGTCGCCGGCGGGTGTCCTGGTGGGCTATGGTGGTATGAATAACTGTGCAGGGCACCAGAGTTGTCGGTCTCTAG-TTTCCGTCTCGTGCGCACACTGTATGTGGGC--GTGGGG-TGTTGCTGTAGGCTGCCAATTGCTGGGTCTGATCGTCGTGTTGCCTGCGCAAAGTGGGCCCGGCGGTGGTCTGGTGTTGGGTGGTC-TGCATTTGTGTGTGAT-GCCTCCTGTGCGAGCCGGCGTGGACCAAACAGTCTGTGGTGTTGTGGTAGACGAGCTACCCGACCCGTCTTGAAACACGGACCAAGGAGTTTATCATGCACGCGAGTCAATGGGTCCACCGAAACCCAAAGGCGCAGTGAAAGTAAAGTCTCGACTTGTTCTCGGGATGTGGTGAGATGCCACTGTTTCTCGCACCTCCCCTGGCGCGCGCAGCTTGCTGTGTGTGTGTTTGTGGGTCTGCAGCACCAGGCAAAAGAGCAGTGGCCGCATCACCGGCCCGTCCCATGATGTGGTCGTTGGAAAGGCGTGGATCGTTTTGTGTGGTCTGCGTTGGAACCGGCGCGTCATCGGGGCGGAGCAAGAGCGTGCACGATAAGACCCGAAAGATGGTGAACTATGCTTGCGTAGGTTGAAGCCAGAGGAAACTCTGGTGGAGGACCGCAGCGATTCTGACGTGCAAATCGATCGTCAAACGCGAGTATAGGGGCGAAAGACTAATCGAACCATCTAGTAGCTGGTTCCCTC--------------------------------------------------------------------------------------------------------------------------------------------------------------------------------------------------------------------------------------------------------------------------------------------------------------------------------------------------------------------------------------------------------------------------------------------------------------------------------------------------------------------------------------------------------------------------------------------------------------------------------------------------------------------------------------------------------------------------------------------CATCCAGAAGTTTATGTATTGATTTTGCCTGGTTTTGGTATGGTAAGTCATGTGTGTAGTAAATTAGGTTGTTCATATGATACTTTTGGTTTTTATGGTTTATTATTTGCTATGTTTTCTATAGTGTGTTTAGGTAGCGTGGTTTGGGGTCACCACATGTTTACTGTGGGGTTGGACGTGAAGACTGCTGTTTTCTTTAGTTCTGTGACTATGATTATTGGGGTTCCCACGGGTATAAAGGTGTTTTCTTGGCTTTATATGATTTTAAATAGTCGTGTTTCGTTGCGTGAGCCTGTGTTTTGATGGGTTTTATCCTTTATTGTGTTGTTTACTATGGGTGGTGTTACTGGTATAATTCTTTCTGCTTGTGTGTTGGATAAAATTTTGCATGACACGTGGTTTGTGGTGGCTCATTTTCATTATGTTATGTCTTTGGGTTCTTATATTAGGGTTATTATATTTTTTGTTTGGTGATGGCCTGTTATCACAGGGGTTAGCTTGAATAAGTATTTGTTACAGTGTCATTGTATAGTATCAAATGTGGGCTTTAATTTG------------------------------------------------------------------------------------------------------------------------------------------------------------------------------------------------------------------------------------------------------------------------------------------------------------
	S_mansoni	CACTAAGCGGAGGAAAAGAAACTAACCAGGATTCCCCTAGTAACGGCGAGTGAAGAGGGAATAGCCCAGCACCGAAGCCTGCGGTAGGTTTACTGCTAGGCAATGTGGTGTTTGGGTCGACTCGCGGGATTGCCACTCCACTCGAAGTCCAGCACTGAGTATGGTTCCCTGGATTTGGCCCAGAGAGGGTGAAAGGCCCGTGCGAGTGGAGGTTCAGACATGTGAGGCAATTCACCAGGTCGACCTTCGAGTCGGGTTGTTTGGGAATGCAGCCCAAAGTGGGTGGTAAACTCCATCCAAGGCTAAATACAAGCACGAGTCCGATAGCGAACAAGTACCGTGAGGGAAAGTTGAAAAGTACTTTGAAGAGAGAGTAAACAGTACGTGAAACCGCATAGAGGTAAACGGGTGGCGTCAAGCTGCAAGCCTAGAGGATTCAGTTGATCGGTGTGTATGCGCGCCTGGCGTGTCTGTCGGACGGACAGTCCACTGCGAAATGGTGGGCCTGCCTTTCTTCTTGGGGGGC-AGGATCGGTGTTCCGGG-TGGTTGCCGGTGCCGGCTGTTCTGTCTGTCTGCGCAGTGT-GGATGGACCGGTCAATGCACTTCCTCTATTTGGTGAGCACCACGACTGGTGGAACTGCCAGTCTGCCATAGTCAAGTCGGATTTGGTCGGTGGCTCTCCTCGTCGTCTTGGTGTGGGGGGGTCATCGGCTGAGTTTCG---ATCACAGGCGAACTCAGTGAGCGGCGCGTGTAGGCATTCGCTTGCACACGTGTTATCGAGCACTGGTCGTCAACGGGTCTGCCTG-TCGGTTGTTGT-GTACAGTCGCCGGCGGGTGTCCTGGTGGGCTATGGTGGTATGAATAACTGTGCAGGGCACCAGAGTTGTCGGTCTCTAG-TTTCCGTCTCGTGCGCACACTGTATGTGGGC--GTGGGG-TGTTGCTGTAGGCTGCCAATTGCTGGGTCTGATCGTCGTGTTGCCTGCGCAAAGTGGGCCCGGCGGTGGTCTGGTGTTGGGTGGTC-TGCATTTGTGTGTGAT-GCCTCCTGTGCGAGCCGGCGTGGACCAAACAGTCTGTGGTGTTGTGGTAGACGAGCTACCCGACCCGTCTTGAAACACGGACCAAGGAGTTTATCATGCACGCGAGTCAATGGGTCCACCGAAACCCAAAGGCGCAGTGAAAGTAAAGTCTCGACTTGTTCTCGGGATGTGGTGAGATGCCACTGTTTCTCGCACCTCCCCTGGCGCGCGCAGCTTGCTGTGTGTGTGTTTGTGGGTCTGCAGCACCAGGCAAAAGAGCAGTGGCCGCATCACCGGCCCGTCCCATGATGTGGTCGTTGGAAAGGCGTGGATCGTTTTGTGTGGTCTGCGTTGGAACCGGCGCGTCATCGGGGCGGAGCAAGAGCGTGCACGATAAGACCCGAAAGATGGTGAACTATGCTTGCGTAGGTTGAAGCCAGAGGAAACTCTGGTGGAGGACCGCAGCGATTCTGACGTGCAAATCGATCGTCAAACGCGAGTATAGGGGCGAAAGACTAATCGAACCATCTAGTAGCTGGTTCCCTC--------------------------------------------------------------------------------------------------------------------------------------------------------------------------------------------------------------------------------------------------------------------------------------------------------------------------------------------------------------------------------------------------------------------------------------------------------------------------------------------------------------------------------------------------------------------------------------------------------------------------------------------------------------------------------------------------------------------------------------------CATCCGGAAGTTTATGTATTGATTTTGCCTGGTTTTGGTATGGTAAGTCATGTGTGTAGTAAATTAGGTTGTTCATATGATACTTTTGGTTTTTATGGTTTACTGTTTGCTATGTTTTCTATAGTGTGTTTAGGTAGCGTGGTTTGGGGCCACCACATGTTTACTGTGGGGTTGGATGTGAAGACTGCTGTTTTCTTTAGTTCTGTGACGATGATTATTGGGGTTCCCACGGGTATAAAGGTGTTTTCTTGGCTTTATATGATTTTAAATAGTCGTGTTTCGTTGCGTGAGCCTGTGTTTTGATGGGTTTTATCTTTTATTGTGTTGTTTACTATGGGTGGTGTTACTGGTATAATTCTTTCTGCTTGTGTGTTGGATAAAATTTTGCATGACACGTGGTTTGTGGTGGCTCATTTTCATTATGTTATGTCTTTGGGTTCTTATATTAGGATTATTATATTTTTTGTTTGGTGATGGCCTGTTATCACAGGGGTTAGCCTGAATAAGTATTTGTTACAGTGTCATTGTATAGTATCAAATGTGGGTTTTAATTTG------------------------------------------------------------------------------------------------------------------------------------------------------------------------------------------------------------------------------------------------------------------------------------------------------------

;
end;
